# Supplementary material for: Lipid biomarkers that reflect postoperative recurrence risk in lung cancer patients who smoke: a case–control study
Source: Lipids Health Dis. 2023 Jan 28;22:15. doi: 10.1186/s12944-023-01778-3 (PMC9883920; doi:10.1186/s12944-023-01778-3)
Supplement: Supplementary file 2 — Additional file 2. [file 12944_2023_1778_MOESM2_ESM.xlsx]

## Sheet: Sheet 1
Duplication: Molecules that are annotated as redundant m/z with different retention times were regarded as independent isomers.
The lipid peak of m/z 730.5381 (Identical number: 944): indicated in red
The lipid peak of m/z 736.5276 (Identical number: 1033): indicated in blue
				Brinkman index	1325	780	40	1425	0	1170	0	0	70	150	560	234	180	0	0	1000	620	1140	1040	0	705	456	0	600	1600	0	920	1240	2000	180	2120	700	1530	2300	1400	1770	1980	860	215	920	3000	2720	2100	1650
Identical number	Duplication	Theoretical m/z	Average retention time (min)	Ion formula	ADC case 1	ADC case 2	ADC case 3	ADC case 4	ADC case 5	ADC case 6	ADC case 7	ADC case 8	ADC case 9	ADC case 10	ADC case 11	ADC case 12	ADC case 13	ADC case 14	ADC case 15	ADC case 16	ADC case 17	ADC case 18	ADC case 19	ADC case 20	ADC case 21	ADC case 22	ADC case 23	ADC case 24	ADC case 25	ADC case 26	SQCC case 1	SQCC case 2	SQCC case 3	SQCC case 4	SQCC case 5	SQCC case 6	SQCC case 7	SQCC case 8	SQCC case 9	SQCC case 10	SQCC case 11	SQCC case 12	SQCC case 13	SQCC case 14	SQCC case 15	SQCC case 16	SQCC case 17	SQCC case 18
1		301.285	4.22698	C17 H37 O2 N2	36764.3	9413.17	7112.98	5239.49	43550	12878.7	1107.85	536685	0	12296.5	3163.3	0	28481.8	8200.07	5521.57	5163.85	3377.49	9117.38	22529.2	11156.2	7162.46	5707.08	10898.3	1841.88	76521.3	0	19342.3	23203	5515.71	0	5683.68	0	0	1074.79	0	2656.67	11696.6	0	66622.7	14663.4	0	3108.93	0	285429
2		343.332	10.7106	C20 H43 O2 N2	14364.4	0	3267.14	0	0	0	0	0	0	16962.8	17945.3	0	52188.5	0	4194.39	0	0	4548.65	5236.36	0	0	0	0	7544.35	52379.6	0	1.83037e+06	2.29915e+06	1.91629e+06	2.32737e+06	2.31663e+06	0	0	15387.2	23899.2	1.51751e+06	3.01474e+06	1.85559e+06	2.64569e+06	2.46329e+06	4.09097e+06	66758	13298.9	24128.7
3		371.363	15.1559	C22 H47 O2 N2	5841.53	84134.5	0	0	0	0	0	0	7119.25	5031.1	21190.8	11471.8	18160.5	5494.9	11406.9	0	0	0	0	5696.12	0	0	0	13191.9	11054.1	7135.24	1.34288e+06	1.45825e+06	1.08909e+06	1.32768e+06	1.35266e+06	38845.4	6694.35	9248.52	17709.2	935998	1.57543e+06	1.20713e+06	1.22552e+06	1.4181e+06	3.0488e+06	0	32342	6958.05
4		344.28	4.39702	C19 H38 O4 N1	921629	221027	1.75326e+06	539098	382784	769605	574731	777092	1.07019e+06	1.7082e+06	569472	1.13355e+06	548075	1.81411e+06	451260	231192	804093	1.70808e+06	1.10496e+06	436708	1.07638e+06	1.40537e+06	513232	122282	655500	424316	1.30708e+06	1.76306e+06	1.53873e+06	1.32789e+06	1.42847e+06	2.95025e+06	1.44622e+06	447804	2.6773e+06	2.77366e+06	1.06962e+06	259916	469289	1.63173e+06	4.3178e+06	1.41592e+06	779453	156353
5		342.264	3.12241	C19 H36 O4 N1	1.22996e+06	2.48359e+06	710791	36242.8	3.05765e+06	1.03049e+06	294326	54046.3	42380	282633	527177	119209	205883	1.97654e+06	14795.3	31516.3	593443	307250	398386	9845.23	240224	2.96934e+06	43785.6	11681.4	216501	91322.1	108569	1.07338e+06	1.95972e+06	586113	427982	492790	457912	52506.3	244700	46242.1	187177	688718	615007	437222	993430	172257	145194	103360
6		358.295	5.32286	C20 H40 O4 N1	399189	133405	344926	1.39348e+06	189040	715859	318403	728424	1.17966e+06	1.04386e+06	357185	18164.7	661988	1.9384e+06	191676	222327	404776	2.57214e+06	715223	842168	866007	1.44121e+06	288400	49805.5	613034	226239	271919	641151	905782	288180	1.10167e+06	353801	1.13437e+06	34032	226935	711456	585665	235325	321821	530726	632107	487226	435335	214619
7		372.311	7.74514	C21 H42 O4 N1	5.61539e+06	766263	8.58905e+06	4.40939e+06	1.26602e+06	7.67033e+06	4.20906e+06	4.9324e+06	6.02098e+06	8.62242e+06	2.47134e+06	5.47586e+06	3.61114e+06	1.3024e+07	3.41267e+06	2.53013e+06	6.85813e+06	1.06086e+07	5.09539e+06	3.15075e+06	1.15054e+07	1.11526e+07	3.20396e+06	383312	3.30287e+06	1.70744e+06	5.30997e+06	7.63364e+06	5.57728e+06	6.47204e+06	8.49318e+06	9.61317e+06	3.50543e+06	4.86635e+06	9.73168e+06	7.79948e+06	4.46331e+06	654059	1.81525e+06	7.08538e+06	2.72917e+07	5.09322e+06	2.54304e+06	597815
8		370.295	5.71345	C21 H40 O4 N1	2.00952e+06	566228	3.67469e+06	1.0197e+06	786230	1.70602e+06	1.12596e+06	3.04985e+06	2.01409e+06	2.59854e+06	339270	875975	1.1009e+06	2.81484e+06	848893	295373	1.02392e+06	2.94998e+06	2.08884e+06	764562	2.21553e+06	2.95656e+06	1.20813e+06	247622	1.18601e+06	826655	2.95473e+06	2.88804e+06	1.38462e+06	2.29065e+06	1.55178e+06	4.31679e+06	2.28845e+06	686762	1.99174e+06	1.23465e+06	1.85353e+06	544197	528674	2.99959e+06	5.04879e+06	1.35597e+06	1.03249e+06	427418
9		386.326	9.78066	C22 H44 O4 N1	245252	6422.12	123631	504058	92968.5	561806	223307	856981	524218	1.63859e+06	192188	384648	491510	2.66421e+06	32156.6	248034	677599	762966	315010	134285	621491	1.011e+06	95239.3	15094.6	392829	165079	262704	449837	448048	406622	816590	735523	189859	375725	948626	446005	304786	39496	131381	989128	1.7796e+06	997040	147334	82177.1
10		400.342	11.9422	C23 H46 O4 N1	3.04988e+07	6.93434e+06	2.63979e+07	2.80106e+07	8.4049e+06	5.76625e+07	1.97165e+07	2.84543e+07	1.80447e+07	4.80768e+07	1.26579e+07	2.55056e+07	1.93227e+07	5.99044e+07	1.845e+07	2.50051e+07	4.70606e+07	4.89184e+07	1.80928e+07	2.16926e+07	4.60611e+07	6.70405e+07	1.26038e+07	2.11326e+06	1.84794e+07	8.4968e+06	2.10011e+07	4.17787e+07	3.07567e+07	2.95814e+07	6.11681e+07	3.48904e+07	1.04038e+07	4.974e+07	4.85399e+07	4.3031e+07	1.75147e+07	4.44879e+06	6.90337e+06	2.78307e+07	1.80646e+08	1.94151e+07	1.54203e+07	4.3516e+06
11	1	398.326	8.95184	C23 H44 O4 N1	1.26521e+06	787662	4.14504e+06	299517	77865.6	1.87116e+06	1.25437e+06	6.11542e+06	1.72982e+06	7.51867e+06	799151	379042	3.0532e+06	5.16469e+06	239932	312619	676536	5.28775e+06	55137.9	15899.8	4.20255e+06	3.8485e+06	1.59546e+06	458770	2.26777e+06	1.38724e+06	1.289e+06	4.24305e+06	215023	585111	257323	8.34638e+06	1.86093e+06	5.91979e+06	4.20441e+06	1.48501e+06	204477	561512	49313.9	2.53522e+06	138949	611169	2.17624e+06	121203
12	1	398.326	10.9212	C23 H44 O4 N1	235956	116327	528550	541838	394960	551880	110708	529814	336190	20170	16337.4	66052.2	57871.8	663304	1.04059e+06	156984	1.28584e+06	464383	47769	265184	325576	9123.27	16836.4	4019.11	550686	11309	239735	398610	107868	275225	441419	250062	1.07633e+06	59136.4	91626.8	14638.6	100644	39672	75198.7	1.04942e+06	2.4109e+06	45396.1	83719.1	7731.87
13		414.358	14.119	C24 H48 O4 N1	24967.6	62483.5	9759.76	601947	119944	1.25113e+06	623324	1.39528e+06	822201	2.50529e+06	368503	281124	414667	1.37669e+06	121841	682088	1.38e+06	773770	508981	147298	868863	2.3122e+06	407803	55447.2	356325	155881	287031	625772	1.08694e+06	621831	1.83204e+06	1.53778e+06	236054	1.48338e+06	1.62079e+06	1.17503e+06	319272	97940.5	272374	1.59057e+06	2.05641e+06	854806	301621	149450
14		428.373	16.2856	C25 H50 O4 N1	1.23497e+07	3.73767e+06	9.82135e+06	1.12288e+07	4.35527e+06	3.47547e+07	1.09549e+07	2.12043e+07	9.47111e+06	3.56058e+07	8.62816e+06	4.53317e+06	5.50374e+06	9.97157e+06	7.67124e+06	1.62544e+07	1.88474e+07	1.72672e+07	7.62663e+06	1.07781e+07	2.0463e+07	3.77511e+07	7.32337e+06	1.23358e+06	1.36422e+07	3.81623e+06	8.18749e+06	1.68528e+07	3.17911e+07	1.45451e+07	2.79693e+07	2.5876e+07	3.46613e+06	5.79283e+07	4.33906e+07	5.40094e+07	1.15122e+07	3.23348e+06	8.09872e+06	1.14953e+07	4.37929e+07	8.18985e+06	8.80397e+06	2.19823e+06
15	1	426.358	12.894	C25 H48 O4 N1	1.50716e+07	7.57668e+06	1.75738e+07	1.18901e+07	5.09503e+06	2.77896e+07	1.07307e+07	3.7339e+07	1.00484e+07	2.46526e+07	9.86886e+06	5.98315e+06	1.69117e+07	2.63567e+07	8.29821e+06	6.25542e+06	1.9247e+07	2.37954e+07	1.21881e+07	9.35258e+06	1.69653e+07	3.37251e+07	6.87117e+06	2.33208e+06	8.30455e+06	4.6799e+06	2.44278e+07	2.47305e+07	1.46905e+07	1.91043e+07	2.37558e+07	2.35252e+07	9.51893e+06	3.45758e+07	1.5365e+07	1.59867e+07	9.39907e+06	4.66859e+06	4.96811e+06	2.05766e+07	4.27691e+07	1.06928e+07	7.77557e+06	4.11602e+06
16	1	426.358	15.22	C25 H48 O4 N1	26131.2	74205.9	29314.5	268798	244162	732348	91169.9	677262	35959.1	149204	176248	138502	360170	23828.4	789188	15343.7	9034.64	169545	36090.1	2374	419708	408507	28706.1	5963.59	810474	176815	47040.1	402251	60449.8	26554.5	158764	480496	314232	1.19947e+06	93559.6	159159	163803	53283.4	27264	297571	1.2942e+06	77225.9	335080	27188.2
17	1	424.342	10.1273	C25 H46 O4 N1	2.15547e+06	1.76533e+06	5.99572e+06	1.44771e+06	1.05438e+06	5.92605e+06	6.43477e+06	1.20011e+07	3.6808e+06	8.3642e+06	2.4736e+06	1.06224e+06	4.008e+06	3.63469e+06	3.08486e+06	1.0796e+06	4.13957e+06	6.60684e+06	3.68604e+06	2.90536e+06	4.51384e+06	9.27839e+06	1.43889e+06	335151	2.57047e+06	1.82066e+06	2.43914e+06	3.69727e+06	4.30586e+06	4.62261e+06	4.39311e+06	2.88246e+06	2.39137e+06	1.76284e+06	4.88677e+06	3.4458e+06	2.05679e+06	1.17618e+06	724510	2.83292e+06	6.83587e+06	1.71078e+06	1.61719e+06	681539
18	1	424.342	11.8854	C25 H46 O4 N1	63358.4	144309	1.46046e+06	491601	333847	1.14167e+06	252759	2.05374e+06	486369	67648.7	60023.6	95757.4	466190	611172	55732.7	158790	428874	56396.5	106162	13517.1	384568	918290	434237	19028.3	669477	100136	564809	997445	313078	598728	526586	497938	974125	40266	287881	143790	630330	208543	13656.6	1.50829e+06	2.11612e+06	227981	206799	22432
19		442.389	18.351	C26 H52 O4 N1	23617.3	10479.4	4610.31	53086.9	30566.5	151125	58407.9	566741	48565.1	486627	118234	34983.3	58238.3	6029.42	5252.15	75320.7	72198.6	104791	132432	56778.7	89340.2	295257	23025.5	0.0115077	167287	11405.8	13490.1	29944.5	435688	83974.5	43651.8	279836	5927.08	1.06078e+06	229385	389204	43315.5	15111.1	18836.9	255562	365763	125107	103197	7331.94
20		440.373	16.4476	C26 H50 O4 N1	34398.5	3789.6	61540.4	98119.4	19992.3	157801	49127.8	143949	26609.9	24807.7	9720.9	6412.39	78708.5	74214.1	69783.1	6391.09	79767.9	83115.2	19939.4	54093.5	358164	274346	13241.6	3631.51	230393	14363.7	21542.5	216169	132332	30314.3	424411	56743.1	0	833750	103238	117615	143560	7068.31	123441	133270	723110	510931	39008	0
21		456.405	20.3752	C27 H54 O4 N1	1.23287e+06	192766	729750	1.04314e+06	647468	8.81274e+06	1.62365e+06	8.53624e+06	724099	2.17483e+06	1.50632e+06	357898	633730	1.04348e+06	1.12858e+06	2.18176e+06	3.52713e+06	3.51699e+06	1.68858e+06	2.37297e+06	2.30946e+06	5.53383e+06	1.26997e+06	108199	3.46494e+06	423585	1.82557e+06	1.84653e+06	1.01646e+07	2.11457e+06	1.00001e+07	3.15032e+06	209425	3.19774e+07	2.97326e+06	7.02542e+06	2.90421e+06	535313	2.82227e+06	1.30905e+06	7.19591e+06	984922	2.55232e+06	211554
22		454.389	16.8801	C27 H52 O4 N1	4.49114e+06	2.10394e+06	2.96749e+06	2.91625e+06	3.01696e+06	1.29571e+07	3.0867e+06	3.52359e+07	2.00706e+06	3.79557e+06	3.57916e+06	742825	3.48252e+06	2.7287e+06	3.85228e+06	2.39341e+06	6.55805e+06	1.07354e+07	4.27335e+06	4.32798e+06	5.43085e+06	1.77819e+07	3.72953e+06	730635	5.29922e+06	1.48412e+06	5.90961e+06	6.16491e+06	7.26071e+06	6.50854e+06	8.32275e+06	4.69081e+06	493040	3.93655e+07	3.95593e+06	3.42871e+06	4.67938e+06	2.05369e+06	3.69523e+06	3.7528e+06	7.48218e+06	2.44953e+06	4.15411e+06	880444
23	1	452.373	14.0495	C27 H50 O4 N1	454415	604868	1.63447e+06	462139	465650	3.49113e+06	2.04448e+06	1.15478e+07	864608	2.22216e+06	1.30749e+06	263409	1.16913e+06	846809	2.38758e+06	685371	2.07717e+06	4.45518e+06	1.21601e+06	1.75508e+06	1.99737e+06	4.9014e+06	530791	159877	1.92057e+06	789069	1.48331e+06	2.54989e+06	3.30217e+06	2.75426e+06	2.21808e+06	565123	122444	2.01492e+06	1.94826e+06	1.13125e+06	1.65937e+06	552857	689197	800610	1.5479e+06	851438	1.02079e+06	214854
24	1	452.373	15.7743	C27 H50 O4 N1	3372.12	16676.6	26459.2	6843.97	15318.5	155788	33239.5	36985.4	29004.3	10939.6	17083.5	16181.5	187463	33779.1	57719.6	11551.8	58941.2	18194.9	28290.9	48827.5	15312.4	87349.2	31080.9	0	43023	19616.8	39965.4	8822.19	6039.87	13036.6	48553	306813	15532	1.15913e+06	20506.2	11872.5	23230.9	14713.5	7762.16	35368.5	5150.62	39830	76613.2	0
25		450.358	11.6375	C27 H48 O4 N1	504094	132115	745926	256199	147457	655903	939059	1.55538e+06	272530	1.26614e+06	484776	357132	407280	882462	317739	565697	1.12543e+06	1.367e+06	666471	454935	849393	1.63075e+06	340656	6467.07	394154	344044	356411	551272	391310	974101	695224	387643	238971	689726	589433	412430	403187	71460.5	159415	469453	1.30499e+06	271861	220592	53541.7
26		448.342	9.97014	C27 H46 O4 N1	263115	80340	1.6682e+06	251407	116863	841069	1.06407e+06	2.001e+06	777824	2.04157e+06	774612	314634	1.1939e+06	596824	549725	1.43896e+06	1.94625e+06	1.90831e+06	226301	701591	1.14621e+06	2.38945e+06	9366.83	33524.7	1.01646e+06	507715	120592	106061	467233	1.36776e+06	1.4816e+06	556062	746073	490390	546309	164913	117869	10669.6	15385.7	182980	1.30371e+06	212721	441787	20267.8
27		484.436	24.0935	C29 H58 O4 N1	149513	24315.2	121940	139143	39761.2	2.01961e+06	189474	1.434e+06	93291.8	271814	258981	55440	123525	297950	29910.7	459753	304214	343221	223174	108005	334401	826064	75453.3	5856.1	463942	50848.1	388372	215758	2.63164e+06	184671	2.22777e+06	715483	54324.2	5.19149e+06	516069	1.9391e+06	451820	53125.2	357398	270596	1.76455e+06	140622	430006	18203.7
28		482.42	20.6911	C29 H56 O4 N1	366297	125144	194593	603905	919204	5.50662e+06	482089	1.34782e+07	265183	685791	1.15115e+06	128572	849786	585944	824022	773409	1.49155e+06	2.2183e+06	1.09659e+06	8030.28	771751	3.89385e+06	790731	165794	2.17949e+06	270178	2.25233e+06	1.11086e+06	3.2056e+06	1.40243e+06	3.02699e+06	1.59457e+06	42178	1.25007e+07	513624	1.13875e+06	2.02243e+06	572973	1.79765e+06	733068	2.15178e+06	454131	1.74522e+06	117693
29		480.405	17.9752	C29 H54 O4 N1	478722	216209	180235	262249	588979	2.75506e+06	746334	1.02204e+07	230924	540667	797702	93086.2	611544	81734.4	1.16633e+06	503311	1.19783e+06	2.13711e+06	501849	1.02531e+06	664604	2.22871e+06	8491.97	95717.6	2.06616e+06	327428	774862	1.01099e+06	3.06936e+06	1.18313e+06	1.32382e+06	506979	35335.3	2.37879e+06	508994	466367	1.52823e+06	341196	1.12907e+06	387158	866396	373337	873623	65838.7
30		474.358	10.9146	C29 H48 O4 N1	40836.6	41963.1	115550	170940	21037.9	310955	366566	917224	322490	895400	136546	27462.4	687600	676757	28396.1	72258.6	1.27037e+06	611308	215540	69230.7	211877	1.25197e+06	21382.7	12910.2	116863	66466	102374	272952	291334	162822	595459	127009	65652.3	210405	84169.1	122208	123942	38493.6	54367	145967	600383	47872	76126.8	19732.6
31		472.342	9.64441	C29 H46 O4 N1	168793	10068.4	907208	169829	86473	643249	431359	839291	632984	2.31479e+06	210090	16201.3	1.07881e+06	782134	18314.2	9449.63	1.92124e+06	147412	426334	15258.7	96931.7	1.13618e+06	38401.1	20653.9	151715	148255	126156	371328	183098	236554	154338	152723	385103	72434.1	105229	123804	285691	66176.6	9813.15	148713	501043	99205.3	77792.6	36801.7
32		512.467	27.448	C31 H62 O4 N1	245020	171603	262090	306491	75730.2	997343	39364.9	735365	154851	113578	208341	134415	45939.2	243090	93826.4	371545	513476	403302	37742.6	37788.5	333122	515770	151631	9517.06	230824	129415	316772	463539	1.21846e+06	307489	2.39568e+06	1.73238e+06	145867	581496	473393	1.45073e+06	136253	64649.7	107286	440628	2.52259e+06	158053	211684	30603.3
33		510.452	24.2145	C31 H60 O4 N1	251620	23576.7	33893.2	100026	178107	1.77654e+06	61076.8	1.93367e+06	33668.1	131144	262060	68150.6	171273	114399	58954	248349	81890.5	399741	213828	157470	195189	809864	52129.1	19996.2	427565	89580	771118	402643	1.52155e+06	224774	1.54232e+06	1.01266e+06	92150.3	1.97734e+06	424707	676814	405591	151080	430225	318466	1.32191e+06	121009	406113	53891.8
34		854.472	32.8534	C41 H74 O10 N3 S1 P1 Na1	2.48902e+06	718102	807445	1.1972e+07	3.1578e+06	2.4575e+07	6.78736e+06	3.25972e+06	674370	209963	417602	70905.2	511653	4.93864e+06	1.73459e+06	965552	2.76857e+06	3.91213e+06	1.2301e+06	3.77343e+06	3.10071e+07	2.63326e+07	1.55174e+06	3718.05	1.02269e+06	388055	2.87552e+07	1.47932e+07	2.77364e+06	512069	2.34527e+07	198091	514363	1.53285e+06	724073	2.21809e+06	7.37526e+06	1.85314e+06	3.02736e+06	3.79906e+06	2.68141e+07	461268	347088	68789.3
35		880.488	33.5424	C43 H76 O10 N3 S1 P1 Na1	4.60325e+06	6.44593e+06	4.22123e+06	1.02477e+06	3.45378e+06	5.9141e+06	1.79964e+06	1.35674e+06	7.94897e+06	126710	267082	49414.9	235773	377709	9.45536e+06	198766	2.37224e+06	1.60773e+06	9.99871e+06	382168	5.81354e+06	1.68574e+06	4.33548e+06	75417.7	215934	30532.7	5.07292e+06	1.39598e+07	1.18588e+07	6.57852e+06	3.62518e+06	118050	330525	201134	114397	1.62868e+07	8.58004e+06	8.14131e+06	1.9778e+07	1.70234e+07	5.94602e+06	79514.4	74995.6	73348.5
36		676.528	36.3796	C37 H75 O7 N1 P1	2.08308e+06	1.46921e+06	5.94204e+06	4.48046e+06	1.66431e+06	7.2446e+06	3.04416e+06	5.91458e+06	2.18616e+06	2.20687e+06	8.28332e+06	9.21967e+06	1.07112e+07	4.56385e+06	4.62442e+06	2.07274e+06	3.78424e+06	2.90797e+06	1.15944e+06	3.13178e+06	3.87124e+06	7.09893e+06	2.68496e+06	2.03588e+06	9.3088e+06	7.91078e+06	2.68132e+06	2.08317e+06	3.22477e+06	3.76589e+06	3.77899e+06	6.49091e+06	5.38737e+06	1.00435e+07	4.98076e+06	2.01164e+06	2.62615e+06	855046	3.37484e+06	6.88072e+06	2.43767e+07	5.36016e+06	5.06286e+06	2.55768e+06
37		674.512	34.6524	C37 H73 O7 N1 P1	1.89979e+06	534917	1.01938e+06	1.25271e+07	1.13905e+06	1.57523e+07	3.81979e+06	1.58667e+06	1.59385e+06	603069	1.41703e+06	3.53908e+06	320534	4.56077e+06	4.47708e+06	140166	241851	1.35885e+06	990707	5.35548e+06	2.27838e+07	1.19212e+06	318631	383857	356124	197308	2.17757e+06	5.85708e+06	2.2929e+06	1.49525e+06	5.87926e+06	347002	140897	4.92633e+06	119792	3.28265e+06	591708	267078	2.60449e+06	3.83385e+06	3.32952e+07	5.41145e+06	650204	45544.5
38		718.538	42.1831	C39 H77 O8 N1 P1	8089.06	22721	0	0	4662.77	20481.9	0	21696.4	0	7240.47	0	11593.7	11166.2	34424.7	15528.4	0	0	0	0	18554.5	56728	0	0	0	19272.8	4383.38	4065.37	0	7458.68	10612.6	9353.03	355513	0	4532.37	5679.88	16014.1	3777.26	20156.7	0	12093.8	47847.3	618938	903840	0
39		704.559	38.3219	C39 H79 O7 N1 P1	1.09762e+06	1.41643e+06	1.95553e+06	2.41345e+06	662467	4.27554e+06	1.95847e+06	2.30906e+06	1.97923e+06	2.15943e+06	329224	2.52946e+06	244428	2.04338e+06	1.45419e+06	1.34253e+06	3.26594e+06	804583	852953	793638	1.37692e+06	6.32135e+06	1.66317e+06	895814	489941	3.76747e+06	1.6025e+06	1.31048e+06	3.92032e+06	1.48532e+06	1.74298e+06	5.50095e+06	2.1348e+06	5.584e+06	2.77817e+06	1.7973e+06	2.35704e+06	391939	2.08046e+06	3.27423e+06	8.96742e+06	2.31701e+06	2.70315e+06	1.38017e+06
40		702.543	36.635	C39 H77 O7 N1 P1	5.90998e+07	4.81949e+07	1.03671e+08	1.37604e+08	6.39669e+07	1.7265e+08	9.04858e+07	9.81007e+07	7.48267e+07	1.59322e+08	1.17861e+08	1.7794e+08	2.15268e+08	1.27633e+08	1.48767e+08	3.6071e+07	5.40784e+07	4.946e+07	4.0437e+07	1.15804e+08	1.64042e+08	2.06956e+08	6.60084e+07	4.55274e+07	1.60182e+08	1.86903e+08	4.12623e+07	6.07806e+07	1.27196e+08	8.16371e+07	1.27757e+08	2.44974e+08	1.40813e+08	2.00709e+08	1.5895e+08	7.44586e+07	8.08546e+07	2.76824e+07	7.78757e+07	1.07187e+08	7.00109e+08	3.57257e+08	9.45987e+07	6.09962e+07
41		700.528	35.1818	C39 H75 O7 N1 P1	1.0164e+07	6.18251e+06	4.3597e+07	4.15691e+07	1.44983e+07	5.8058e+07	8.6626e+07	2.44815e+07	2.41038e+07	6.26338e+06	2.69867e+07	2.00901e+06	6.27326e+07	1.85062e+07	6.33337e+07	6.61855e+06	1.2139e+07	1.32012e+07	1.39964e+07	9.90317e+07	6.69939e+07	4.68739e+07	1.24853e+07	305058	2.80308e+07	7.63748e+07	7.01139e+06	4.68791e+07	5.33939e+07	2.50182e+07	5.06621e+07	5.93915e+07	2.22093e+07	6.59182e+07	3.61263e+06	3.19497e+07	1.84817e+07	1.01745e+07	2.68706e+07	2.87414e+07	2.72847e+08	5.88012e+07	1.97059e+07	659824
42		698.512	33.9853	C39 H73 O7 N1 P1	162834	20995.2	120656	184184	27927.6	231081	759358	0	46289.8	39085.8	266761	796356	71757.2	129285	201311	47184.5	148040	102303	117072	1.65643e+06	29933.3	261471	52642.7	7517.29	18263.4	136360	142391	453191	102117	477814	323765	125246	87917.1	586183	191667	213367	47281.2	78417	72963.5	49258.1	5.8042e+06	1.39818e+06	49000.7	10499
43	1	746.569	34.3513	C41 H81 O8 N1 P1	6.558e+06	3.27089e+06	1.32303e+07	6.4917e+07	3.51466e+06	4.29314e+07	3.66341e+07	4.03707e+07	1.59339e+07	749922	421992	3.79046e+06	4.83949e+06	2.57985e+07	8.95083e+06	2.64971e+07	8.39513e+07	1.90771e+07	2.40765e+07	3.15367e+07	3.35913e+07	7.62367e+07	8.81192e+06	644262	7.06105e+06	5.64843e+06	1.11686e+06	1.18345e+07	3.21389e+06	820926	2.98321e+07	2.65233e+06	4.79173e+06	4.8055e+06	2.04075e+06	4.32414e+06	1.09912e+07	1.35527e+06	6.96696e+06	3.05466e+07	8.3256e+07	1.36103e+07	4.2601e+06	1.40862e+06
44	1	746.569	43.5471	C41 H81 O8 N1 P1	6856.95	48435.9	24180.7	49432	65286.6	14038.9	14325.1	50371.2	26300	12917.9	21665.3	40615	210445	35847.1	38084.2	28721.3	10101.6	26066.9	12534.7	42124.2	66412.2	77568.6	15354.1	15308.9	8279.29	29349.6	104806	60273.6	57669.9	59978.6	10038.9	202782	3065.37	13913.8	17210.7	1.21059e+06	26485.5	81811.7	16485	357027	49721.4	242526	607455	20014.8
45		742.538	34.3967	C41 H77 O8 N1 P1	2.06776e+07	1.31695e+07	2.71889e+07	1.52977e+08	3.22812e+07	1.97997e+08	4.47854e+07	1.11889e+08	3.549e+07	1.4873e+07	1.46723e+07	2.7929e+07	1.11995e+08	5.49158e+07	6.76681e+07	3.02e+07	6.7788e+07	4.231e+07	8.32956e+07	1.11564e+08	9.98493e+07	1.01001e+08	2.88557e+07	3.49913e+06	2.13441e+07	1.55044e+07	3.79302e+07	1.01455e+08	2.78221e+07	3.74249e+07	6.93228e+07	1.4694e+07	1.73213e+07	3.60067e+07	9.026e+06	1.84287e+07	3.27623e+07	1.83129e+07	1.0628e+08	4.06243e+07	2.40286e+08	1.88812e+07	491219	7.77703e+06
46		728.559	36.9665	C41 H79 O7 N1 P1	1.3123e+07	1.6466e+07	2.0684e+07	3.8178e+07	1.86598e+07	4.87217e+07	2.9465e+07	3.15805e+07	9.95552e+06	9.90397e+07	1.95173e+07	1.72502e+07	3.14464e+07	3.30527e+07	3.28226e+07	6.07265e+06	1.15293e+07	7.59922e+06	1.22e+07	2.77813e+07	2.69401e+07	5.58099e+07	1.25072e+07	5.3151e+06	2.12869e+07	3.52839e+07	1.21039e+07	1.40984e+07	2.29292e+07	1.67497e+07	1.3694e+07	7.77821e+07	1.82518e+07	3.80837e+07	5.33375e+07	1.12188e+07	1.93952e+07	1.08174e+07	2.48053e+07	3.21427e+07	1.00327e+08	4.1601e+07	1.60179e+07	9.78965e+06
47		740.522	33.7969	C41 H75 O8 N1 P1	4.14678e+07	2.34867e+07	3.95095e+07	1.01391e+08	2.58307e+07	1.3944e+08	1.0334e+08	1.18414e+08	3.4104e+07	9.74343e+07	6.5074e+07	9.09167e+07	6.70826e+07	4.74224e+07	5.79784e+07	8.68484e+07	1.40913e+08	7.21551e+07	3.01174e+07	6.75627e+07	6.30717e+07	9.22587e+07	3.18435e+07	1.37687e+07	1.82852e+08	7.74658e+07	8.09307e+07	4.82105e+07	2.83276e+07	6.91349e+07	1.4435e+08	8.10419e+07	1.17135e+08	7.13222e+07	3.19129e+07	2.5198e+07	1.01826e+08	1.32836e+07	5.35355e+07	3.49486e+07	4.3465e+08	5.48774e+07	6.13042e+07	2.51402e+07
48	1	726.543	35.4796	C41 H77 O7 N1 P1	5.63721e+06	2.2816e+06	210204	1.02578e+07	5.02452e+06	1.01612e+07	2.67111e+07	3.71862e+07	3.36811e+06	1.4479e+07	9.12253e+06	5.08953e+07	7.79165e+06	7.81779e+06	8.8283e+06	1.5733e+06	6.70055e+06	1.80604e+07	302619	1.88476e+07	4.3289e+07	1.69697e+07	4.84124e+06	2.11394e+06	1.7043e+07	1.7773e+07	2.66046e+07	1.00317e+07	5.71388e+06	5.51329e+06	6.85153e+06	3.08073e+07	9.93132e+06	1.37774e+08	2.79515e+07	3.70842e+06	1.01262e+07	4.82033e+06	8.57835e+06	5.91604e+06	2.78956e+07	6.49544e+07	1.18943e+07	3.33271e+06
49	1	726.543	36.384	C41 H77 O7 N1 P1	1.54497e+06	161093	509338	1.44866e+07	243572	1.9362e+06	1.81058e+06	531528	759585	473131	121007	5.22446e+06	47338.4	800533	741932	805011	676220	1.97269e+06	380486	1.80616e+06	2.20982e+06	8.84303e+06	609154	87319	980374	98783.9	291180	1.18587e+06	236113	766186	779341	1.19915e+06	285227	6.32189e+06	171033	1.15197e+06	305542	120539	1.96161e+06	4.33429e+06	1.80522e+08	9.22855e+06	2.54412e+06	483195
50		738.507	31.8689	C41 H73 O8 N1 P1	308614	134364	270989	3.82488e+06	521312	3.41312e+06	1.81924e+06	3.25637e+06	572530	392357	231498	669901	60647.3	1.07349e+06	695920	934930	2.16461e+06	2.50029e+06	938348	1.31654e+06	1.3188e+06	1.49001e+06	582883	11380.1	67222.2	103186	2.86256e+06	1.27816e+06	515814	899617	1.68354e+06	178893	912939	48919.8	120602	395546	1.46404e+06	209032	1.08086e+06	917814	9.82196e+06	196570	393738	40496
51		724.528	34.9128	C41 H75 O7 N1 P1	2.25166e+08	1.22023e+08	4.37681e+08	4.39693e+08	2.12011e+08	5.57795e+08	6.68898e+08	6.07537e+08	1.75275e+08	2.02346e+08	3.62406e+08	5.11491e+08	3.19165e+08	2.10382e+08	4.10072e+08	2.94475e+08	2.76912e+08	3.38437e+08	1.30068e+08	3.50936e+08	3.56027e+08	5.83098e+08	2.03733e+08	1.43846e+08	6.04509e+08	4.10874e+08	2.88596e+08	2.01883e+08	2.00714e+08	3.34251e+08	6.26385e+08	2.70363e+08	3.19493e+08	4.37331e+08	2.35135e+08	1.0968e+08	3.35091e+08	7.91901e+07	2.72112e+08	2.50589e+08	2.17354e+09	3.1926e+08	2.31434e+08	1.74985e+08
52		754.538	34.9771	C42 H77 O8 N1 P1	3.7047e+06	1.00684e+06	3.10239e+06	8.70163e+06	3.06112e+06	1.51937e+07	7.86843e+06	2.44036e+07	4.70173e+06	1.12657e+07	1.00279e+06	175297	576582	4.5436e+06	3.60956e+06	8.46156e+06	1.38033e+07	4.59344e+06	2.57986e+06	2.39155e+06	4.62791e+06	1.29612e+07	3.47725e+06	17654.2	695019	235700	2.98417e+06	2.33773e+06	3.08567e+06	3.70128e+06	9.03102e+06	161835	266807	1.05757e+06	2.78333e+06	1.27851e+06	8.54373e+06	503894	5.32094e+06	3.96231e+06	2.23298e+07	94938.1	3.49464e+06	23894.6
53		770.569	36.9207	C43 H81 O8 N1 P1	1.91569e+07	1.21146e+07	1.80478e+07	3.88882e+07	1.30211e+07	6.62594e+07	1.62977e+07	5.56815e+07	1.28625e+07	7.90349e+06	4.35688e+06	1.45718e+07	3.0698e+06	3.85534e+07	2.43873e+07	8.08404e+07	5.1152e+07	2.15366e+07	2.65192e+07	1.47209e+07	2.97219e+07	1.28419e+08	1.69148e+07	1.15927e+06	2.99404e+06	2.12636e+06	1.16129e+07	2.61903e+07	2.14798e+07	3.29966e+07	2.39778e+07	8.02811e+06	2.13424e+06	1.44847e+07	469859	9.18839e+06	1.65982e+07	7.00852e+06	1.98991e+07	3.2569e+07	4.33953e+08	1.63389e+07	5.73692e+06	1.36769e+06
54		756.59	39.0006	C43 H83 O7 N1 P1	103968	219591	745260	5.32865e+06	495627	2.94652e+06	1.51227e+06	2.28529e+06	237148	3.4185e+06	1.25897e+06	1.50996e+06	1.08654e+06	2.6559e+06	619829	177770	5.0142e+06	194605	852473	250471	582348	2.09602e+06	544727	4353.28	163495	1.44753e+06	543909	1.73306e+06	6.89643e+06	438966	765595	4.77033e+06	23226.5	2.33554e+06	3.70615e+06	3.18472e+06	341252	111834	1.36629e+06	226295	3.96285e+06	4.69945e+06	1.50681e+06	655635
55		768.554	35.968	C43 H79 O8 N1 P1	1.76457e+08	1.11122e+08	1.97037e+08	3.77139e+08	1.48914e+08	7.21162e+08	2.7961e+08	8.42023e+08	1.37598e+08	2.57712e+08	2.69453e+08	2.3058e+08	2.26864e+08	1.94953e+08	2.18872e+08	6.13988e+08	4.93686e+08	2.02306e+08	1.30635e+08	1.50617e+08	1.93621e+08	8.69225e+08	1.2042e+08	6.10473e+07	5.06811e+08	2.21846e+08	1.87698e+08	1.5213e+08	1.61145e+08	2.3799e+08	4.11891e+08	2.50519e+08	2.85524e+08	2.16749e+08	1.52506e+08	7.51269e+07	3.187e+08	4.70511e+07	2.53714e+08	1.30502e+08	1.83098e+09	2.12465e+08	2.0687e+08	1.05448e+08
56		754.575	37.0694	C43 H81 O7 N1 P1	6.86804e+06	1.47026e+07	3.31603e+07	1.14027e+07	5.99275e+06	3.23553e+07	5.12612e+07	1.4701e+07	1.6148e+07	3.23676e+07	9.55285e+06	4.89076e+06	6.69655e+06	7.88694e+06	1.10285e+07	1.56454e+07	4.31418e+07	5.87066e+06	9.6909e+06	8.17487e+06	7.94926e+06	6.12123e+07	7.47101e+06	1.36464e+06	1.26636e+07	8.79167e+06	5.58089e+06	6.94637e+06	1.068e+07	1.14222e+07	2.05301e+07	1.09654e+07	8.26637e+06	1.48006e+06	7.29685e+06	5.40104e+06	1.3389e+07	5.75127e+06	1.46264e+07	1.03449e+07	5.76184e+07	7.24384e+06	6.55867e+06	2.30891e+06
57		754.575	37.7655	C43 H81 O7 N1 P1	4.10171e+06	2.06461e+06	8.65085e+06	8.28691e+06	2.7171e+06	8.42118e+06	2.10726e+07	5.40204e+06	1.93963e+06	2.4373e+07	1.65323e+06	1.12903e+07	2.00939e+06	5.64156e+06	4.9654e+06	4.66515e+06	8.75909e+06	4.64456e+06	5.54746e+06	3.68754e+06	6.55429e+06	4.22393e+07	3.2832e+06	185941	1.69668e+06	1.63079e+06	1.89909e+06	5.35263e+06	1.01706e+07	6.96025e+06	6.31453e+06	1.25762e+07	2.88993e+06	2.5966e+07	7.07336e+06	6.7986e+06	4.07581e+06	1.49959e+06	6.38782e+06	5.57018e+06	7.7333e+07	2.4171e+07	6.60978e+06	1.17819e+06
58		766.538	34.1447	C43 H77 O8 N1 P1	4.01721e+07	2.57463e+07	3.49826e+07	1.29313e+08	3.74333e+07	1.90729e+08	7.55453e+07	1.67597e+08	2.88095e+07	9.72293e+07	3.00128e+06	3.84069e+06	1.08991e+08	6.39187e+07	5.93445e+07	1.25325e+08	1.66224e+08	5.06709e+07	5.76595e+07	6.41326e+07	5.31174e+07	1.74032e+08	3.19438e+07	1.46014e+07	7.90839e+06	2.40692e+06	6.41342e+07	4.2198e+07	3.70812e+07	5.23179e+07	1.26256e+08	1.02862e+08	4.77251e+06	3.19487e+06	4.19613e+07	1.94332e+07	9.51751e+07	1.35031e+07	8.66048e+07	4.12207e+07	3.70442e+08	6.01273e+07	1.31918e+06	2.94884e+06
59		752.559	36.6082	C43 H79 O7 N1 P1	3.17521e+07	1.76479e+07	2.4636e+07	3.49636e+07	2.12977e+07	5.24745e+07	1.74451e+07	8.30516e+07	9.44329e+06	3.45991e+08	2.10367e+08	1.52839e+08	1.70692e+08	1.84176e+07	4.18751e+07	3.65923e+07	5.54289e+07	3.65495e+07	1.15693e+07	2.21889e+07	3.61144e+07	1.33619e+08	2.14011e+07	7.02336e+07	3.47785e+08	2.2985e+08	4.48512e+07	1.23908e+07	2.55599e+07	4.75908e+07	6.33996e+07	2.39966e+08	2.00651e+08	1.91218e+08	1.56357e+08	1.0991e+07	3.13271e+07	5.25141e+06	2.4522e+07	1.48666e+07	8.87572e+07	1.5261e+08	1.33157e+08	1.08605e+08
60		764.522	32.5238	C43 H75 O8 N1 P1	3.42331e+06	1.80051e+06	8.64932e+06	1.18176e+07	4.50575e+06	4.08493e+07	9.58187e+06	6.1769e+07	4.16619e+06	1.09234e+06	5.50383e+06	2.81853e+06	2.33221e+07	5.39008e+06	7.24062e+06	3.54217e+07	2.33463e+07	5.44151e+06	3.17005e+06	5.86054e+06	7.02355e+06	3.46081e+07	3.69147e+06	547732	1.36433e+07	7.18494e+06	5.07015e+06	4.39726e+06	8.31079e+06	1.07744e+07	1.57321e+07	1.59835e+07	6.78148e+06	1.14012e+07	2.1278e+06	3.12018e+06	8.83441e+06	1.23024e+06	7.73003e+06	4.17989e+06	2.93269e+07	5.80795e+06	4.91627e+06	1.03812e+06
61		750.543	35.1652	C43 H77 O7 N1 P1	1.12365e+08	1.22935e+08	2.30861e+08	2.41523e+08	1.33262e+08	3.13627e+08	3.16118e+08	3.92816e+08	9.27327e+07	1.56605e+08	1.97888e+08	1.82295e+08	2.53724e+08	1.43062e+08	1.93768e+08	1.05546e+08	1.86803e+08	1.17517e+08	8.39381e+07	1.69998e+08	1.43903e+08	3.69967e+08	9.93836e+07	1.46899e+08	2.66555e+08	2.0014e+08	1.43695e+08	7.47186e+07	1.12765e+08	1.40113e+08	2.65516e+08	1.49452e+08	1.63961e+08	2.483e+08	1.123e+08	5.13267e+07	1.75297e+08	6.09664e+07	1.70315e+08	1.12787e+08	8.14514e+08	1.33112e+08	1.28138e+08	1.15708e+08
62		784.621	40.1286	C45 H87 O7 N1 P1	97349	283332	125099	580145	220365	1.87374e+06	268658	875287	154351	2.00712e+06	1.38169e+06	957953	1.63576e+06	31510.8	251935	23903.7	23829.1	289205	7463.21	230832	8106.72	157673	347455	366286	1.79802e+06	1.14417e+06	347762	174270	3.71469e+06	261389	374549	3.4886e+06	1.59732e+06	875201	2.69528e+06	825382	283547	13143.4	1.15205e+06	364687	111857	4.76364e+06	1.00715e+06	867293
63		780.59	38.33	C45 H83 O7 N1 P1	7.68799e+06	7.8483e+06	5.67828e+06	9.115e+06	3.90765e+06	1.4373e+07	3.85744e+06	1.66173e+07	3.34586e+06	4.71019e+06	2.50631e+06	3.36067e+06	1.32248e+06	5.46078e+06	6.3046e+06	1.09549e+07	2.28891e+07	6.09746e+06	3.55018e+06	26105.2	7.58737e+06	4.78819e+07	5.23039e+06	476203	3.24035e+06	2.63672e+06	8.73483e+06	3.18575e+06	1.10598e+07	9.23549e+06	1.30588e+07	3.33438e+06	2.75965e+06	4.68914e+06	3.56549e+06	3.58266e+06	1.10687e+07	1.70837e+06	1.12571e+07	3.87021e+06	1.17127e+07	4.52659e+06	2.47413e+06	1.5588e+06
64		790.538	33.4002	C45 H77 O8 N1 P1	98952.9	88606.4	187551	376220	159851	675850	446182	638532	128965	3.84417e+07	2.16483e+07	8.26866e+06	5.32855e+07	93224.1	236117	4.1448e+06	1.06284e+06	295563	136490	154832	304493	1.14453e+06	83369.3	7.9963e+06	5.6255e+07	2.03628e+07	575141	480838	329339	454370	1.44485e+06	4.73553e+07	2.5977e+07	3.49157e+07	1.978e+07	241852	93246.4	253254	509328	48736.9	1.05048e+06	3.75134e+07	2.15025e+07	1.3939e+07
65		804.59	37.5476	C47 H83 O7 N1 P1	265463	437675	698984	319978	509682	754199	671698	2.409e+06	372191	663541	324233	327320	293689	137598	800391	648058	1.1393e+06	603041	77314.2	395500	857532	5.79897e+06	286414	105946	1.1905e+06	388493	627047	194479	927202	489002	1.01994e+06	1.24761e+06	459663	932101	572958	263951	443923	125527	2.0125e+06	391877	833770	2.0684e+06	570860	331436
66		608.429	23.4521	C31 H63 O8 N1 P1	0	0	0	0	0	0	0	0	0	5.47288e+06	5.26838e+06	5.96947e+06	4.55055e+06	0	0	8927.66	0	25861.8	9222.05	15863.2	0	0	10179	5.72784e+06	3.9673e+06	6.03078e+06	0	10095.4	0	0	0	6.23137e+06	6.14576e+06	4.67303e+06	4.58163e+06	5900.31	0	0	0	0	5881.01	5.64164e+06	6.16281e+06	6.16755e+06
67		784.621	40.2698	C45 H87 O7 N1 P1	203295	489031	125099	1.27486e+06	512153	1.83065e+06	699496	2.41843e+06	361542	438701	1.39396e+06	277570	1.63576e+06	1.95992e+06	708131	23903.7	226856	538034	98548.8	654216	392840	4.48899e+06	782877	1319.32	288347	84955.5	200136	252183	4.95966e+06	630052	588038	1.13928e+06	410481	610693	3.44791e+06	1.93556e+06	577385	297774	1.78323e+06	832363	2.18026e+06	437598	183832	250581
68		1371.84	23.5628	C76 H125 O17 P2	6.46629e+06	5.64499e+06	4.21217e+06	7.81876e+06	7.26418e+06	7.83255e+06	8.38893e+06	5.46605e+06	4.86159e+06	103931	23075.5	0	14998	6.11289e+06	5.82673e+06	5.1934e+06	6.07394e+06	5.81935e+06	4.47598e+06	8.12644e+06	6.71184e+06	8.23268e+06	5.91633e+06	0	29465.7	17560.8	3.04043e+06	2.61268e+06	2.72687e+06	3.41514e+06	2.72391e+06	0	0	15999	16456.6	2.96045e+06	3.116e+06	3.01293e+06	3.13859e+06	3.66477e+06	3.06127e+06	19101	12622.3	0
69		1421.95	43.4837	C79 H139 O17 P2	37539.6	127308	37347.1	446998	84883.2	646817	92965.7	2.93741e+06	32338	6259.48	0	0.057603	4685.89	110037	162046	66218.9	324088	186792	102521	255720	195783	766745	15844.9	0.030555	0.0630648	3719.6	0	0	0	21444.9	0	4932.03	0	2971.99	0	0	0	0	0	0	326040	0	0	0
70		1452	44.9516	C81 H145 O17 P2	22248.5	55585.2	31544.2	136784	70923.3	1.44256e+06	387911	2.20167e+06	25261.3	2589.23	0	10488	0	397963	95297.6	425895	275333	32955.5	175719	167577	56382.7	1.17128e+06	36717	2815.64	20074.7	0	0	0	0	9316.94	0	22025.2	3530.22	12277.3	0.0487419	10619.3	0	17145.6	0	0	902159	0	3435.72	0
71		1449.98	44.3595	C81 H143 O17 P2	182772	522476	487977	1.08326e+06	396105	2.11485e+06	874015	2.14056e+06	270550	7112.71	0	4123.16	7827.2	455379	619451	854869	1.12504e+06	299125	705612	735406	297941	2.90613e+06	97764.9	7877.57	12270.4	17382.6	0	0	27226.9	0	0	4739.01	10562.2	29850.2	4071.45	0	18515.9	0	0	13432.1	1.96279e+06	0	0	0.086701
72		1447.96	43.669	C81 H141 O17 P2	179371	1.01122e+06	214148	2.10166e+06	1.01401e+06	3.92345e+06	963094	7.22112e+06	610237	3907.82	0.0739518	8558.84	2896.25	1.02124e+06	996536	484223	1.18478e+06	463417	750037	677309	492553	2.82608e+06	266826	2984.85	18923.8	17868.2	36139	0	0	22560.2	0	24506.8	19612.8	27519.8	36245.2	14460.4	38074.6	20034.7	0	0	1.07926e+06	0	0.0352046	5811.88
73		1469.95	43.7815	C83 H139 O17 P2	0	88022.1	123970	258579	88843.1	498219	103979	1.08296e+06	61377.8	0	0	0	0.0415419	115051	167649	49315.8	132192	22381.1	180653	126296	24973.5	483027	15477.4	0.0269836	0.0424152	0	0	0	0	0	0	0	0	0	0	0	0	0	16807	8655.51	148459	0	0	0
74		496.472	31.2561	C31 H62 O3 N1	28904.3	16933.3	6594.67	0	0	61130.3	0	145049	9120.93	11052.2	8960.52	5706.63	9391.97	74948.7	11458.3	19347.6	40152.8	18985.9	24748.7	31108.8	0	0	22562.9	4373.38	33701.8	10185.1	0	0	14469.3	16163.7	9751.11	6813.84	15234.5	14393.1	16984	58110.6	0	1.05155e+06	0	17158.4	12369.2	9458.73	5462.25	5965.46
75		512.504	33.5178	C32 H66 O3 N1	0	10113.6	0	0	0	170816	0	460556	0	29896.9	27569.9	0	51463	133642	0	0	0	120617	35959.6	0	0	0	0	7786.11	0	26565.8	0	0	100103	0	0	47370.6	0	129108	26427	2.69609e+06	0	290034	0	252042	0	47884.3	28013.2	19981.3
76		554.479	32.6991	C33 H64 O5 N1	1.41261e+06	518727	813918	3.873e+06	917163	1.41643e+07	1.83746e+06	1.5866e+07	855239	49856.4	655174	409435	4570.02	5.4496e+06	1.27845e+06	1.19148e+06	4.25825e+06	3.97717e+06	934295	1.57224e+06	1.47899e+06	2.75565e+06	1.26636e+06	6810.26	37293.2	64583.5	1.06304e+06	690152	1.61729e+06	1.45428e+06	2.01215e+06	26047	15220.2	39949.2	99234.6	7.4109e+06	1.19612e+06	4.02326e+06	1.27536e+06	960914	5.74893e+06	48864.5	21623.2	22166.5
77		510.488	32.6867	C32 H64 O3 N1	1.77728e+06	314769	722046	3.19145e+06	913304	1.49694e+07	1.36673e+06	2.28422e+07	852803	133291	266394	225766	2.93187e+06	5.35875e+06	1.1951e+06	1.207e+06	4.41874e+06	3.21267e+06	845557	1.29195e+06	1.3738e+06	2.7829e+06	1.44285e+06	5367.9	5.25249e+06	2.81935e+06	1.6912e+06	851864	2.62398e+06	2.16904e+06	2.19918e+06	6.54102e+06	109932	130814	25311.2	1.31324e+07	2.00283e+06	6.79432e+06	1.48922e+06	1.26795e+06	1.07714e+07	71936.1	3.5368e+06	1.43398e+06
78		568.495	33.9426	C34 H66 O5 N1	823988	436711	548586	2.60321e+06	863045	4.7776e+06	2.52558e+06	6.29874e+06	598090	479053	318605	12752.6	8674.96	3.45558e+06	895572	605812	2.5678e+06	1.94594e+06	730541	1.18671e+06	918747	1.15007e+06	921795	42292.1	19522.8	10297	400637	162002	810621	652554	1.02852e+06	7988.69	301517	24359.2	79554.9	2.42072e+06	742670	7.20315e+06	547610	1.13633e+06	775177	465407	92753.2	5810.81
79		524.504	33.9525	C33 H66 O3 N1	805678	442675	473219	2.26101e+06	704736	4.69561e+06	1.90612e+06	8.13196e+06	650767	59140.6	31094.1	2.47047e+06	45383.2	3.71105e+06	1.01079e+06	609505	3.42086e+06	1.75819e+06	695723	1.06707e+06	693728	715245	921284	19108.6	48584	1.89111e+06	581400	251958	1.13831e+06	1.09172e+06	1.86349e+06	114018	2.23752e+06	1.18848e+06	689131	3.78778e+06	1.11724e+06	1.15689e+07	698645	1.51618e+06	1.17129e+06	3.43145e+06	1.64288e+06	1.4306e+06
80		584.526	36.0364	C35 H70 O5 N1	2.84171e+06	1.34817e+06	779649	4.19473e+06	1.12811e+06	1.52206e+07	3.17305e+06	6.19369e+06	981111	71632.3	28839.7	85553	165839	9.46374e+06	1.87435e+06	3.75424e+06	4.32691e+06	2.93547e+06	1.51908e+06	2.24453e+06	2.26927e+06	4.83673e+06	1.88398e+06	22520.2	204466	119736	1.39701e+06	973685	4.31682e+06	1.28829e+06	2.2607e+06	704637	138529	569331	172340	2.91725e+07	1.63828e+06	2.09194e+06	2.17843e+06	8.34476e+06	3.71937e+06	538218	70096.7	42355.8
81		540.535	36.0403	C34 H70 O3 N1	3.72058e+06	1.47314e+06	1.12474e+06	5.02742e+06	942708	2.05639e+07	3.24553e+06	1.06997e+07	1.22901e+06	1.75065e+06	3.99285e+06	1.27407e+06	1.59185e+06	1.29924e+07	2.73391e+06	7.17007e+06	6.86788e+06	3.52377e+06	1.63471e+06	2.48821e+06	2.78926e+06	8.11593e+06	2.32319e+06	393174	2.43839e+06	1.20112e+06	2.81204e+06	1.95499e+06	8.66224e+06	2.6427e+06	4.74487e+06	7.94431e+06	1.74008e+06	6.82624e+06	1.82073e+06	6.0859e+07	3.03523e+06	3.87794e+06	3.4526e+06	1.60152e+07	9.50024e+06	6.0905e+06	1.09714e+06	693200
82		600.521	35.3714	C35 H70 O6 N1	0	204695	7508.18	33009.7	55966.1	29380.3	737.271	784.719	0	36379.5	590.831	30530.2	40381.1	20347.3	19659	0	15673.8	17643.5	7713.86	9117.21	0	0	3610.72	143673	19100.9	29805.4	0	0	0	0	26827.2	11079.4	35058.6	82871.4	20737	1.90281e+06	0	74652.2	0	1.64583e+06	0	9349.84	0	14469.9
83		582.51	35.1258	C35 H68 O5 N1	3.24311e+07	2.62164e+07	2.14986e+07	5.45998e+07	2.86048e+07	1.54091e+08	7.37687e+07	6.16481e+07	2.05864e+07	1.46914e+07	1.17805e+07	4.65252e+06	89680.5	8.97563e+07	3.04908e+07	3.62166e+07	9.91042e+07	4.16092e+07	3.11697e+07	3.94601e+07	2.45284e+07	3.79758e+07	2.77495e+07	2.23094e+06	1.2075e+07	6.97276e+06	1.46618e+07	1.04674e+07	2.28138e+07	2.09344e+07	3.18662e+07	1.05067e+07	1.43011e+06	62594.5	17441.4	1.07413e+08	2.28922e+07	4.45431e+07	1.98824e+07	4.03918e+07	5.9914e+07	1.18307e+07	7.85443e+06	73611.2
84		538.519	35.0911	C34 H68 O3 N1	3.15678e+07	2.805e+07	2.54754e+07	6.14964e+07	2.49768e+07	1.77897e+08	7.80007e+07	8.21242e+07	2.26772e+07	7.20275e+07	7.97568e+07	5.58626e+07	3.94354e+07	1.06532e+08	3.80994e+07	4.16095e+07	1.28292e+08	4.5707e+07	3.18215e+07	4.53917e+07	2.39455e+07	3.97446e+07	3.04448e+07	1.80275e+07	6.11378e+07	4.37799e+07	2.65478e+07	1.93427e+07	4.19209e+07	3.55443e+07	5.40216e+07	5.34535e+07	5.66996e+07	4.01172e+07	2.46884e+07	2.10748e+08	4.11425e+07	7.49252e+07	3.29e+07	6.1296e+07	1.1034e+08	5.65095e+07	5.33769e+07	4.24704e+07
85		554.514	33.9622	C34 H68 O4 N1	378786	1.20155e+06	383061	0.50916	0.853887	535469	0.155845	0.230087	51312.7	2.87258e+06	2.80577e+06	1.98303e+06	766187	1.02967e+06	332087	45210.6	1.32603e+06	0.88963	611158	688804	81619.9	316128	198383	268383	1.23372e+06	577044	102605	0.900477	128978	1.89117	8.52979	5.71854e+06	1.64768e+06	193475	1.14403e+06	4.54015e+06	258685	1.54635e+06	387349	4.71587e+06	484478	4.00389e+06	935067	989326
86		580.495	33.2583	C35 H66 O5 N1	2.27795e+06	1.07103e+06	1.76622e+06	3.98545e+06	2.57344e+06	7.1766e+06	2.19343e+06	8.36241e+06	2.28439e+06	49139.4	21866	10342.9	20216.6	3.45719e+06	3.62128e+06	1.67645e+06	3.92846e+06	3.62992e+06	1.12589e+06	3.90612e+06	2.81826e+06	2.51579e+06	2.71798e+06	3974.18	906535	35500.8	890451	513978	1.11767e+06	2.09452e+06	1.98363e+06	39950.1	29126.4	44207.7	12328.8	6.03564e+06	1.77056e+06	1.789e+06	1.06831e+06	848951	3.1891e+06	10915.1	27514	7319.38
87		536.504	33.2909	C34 H66 O3 N1	2.12364e+06	858957	37067.2	4.06172e+06	2.2046e+06	7.51725e+06	1.28494e+06	4.39219e+06	2.76967e+06	381427	235789	673684	346262	3.25946e+06	3.62316e+06	83564.6	4.91692e+06	387479	1.01486e+06	3.01155e+06	2.21617e+06	1.45851e+06	2.65039e+06	19870	324321	567354	975666	321134	2.18909e+06	3.09566e+06	3.01929e+06	324396	552271	245190	280693	9.31669e+06	977656	2.65952e+06	381667	1.15504e+06	4.92354e+06	239635	87432.5	134320
88		554.551	36.9823	C35 H72 O3 N1	0	14687.2	7541.72	0	0	52170.3	20067.2	166593	8013.7	131769	205486	24473.9	9247	177232	0	21536.8	108949	22607.8	35011.5	33211.2	0	0	0	10638.4	42124.3	21504.6	0	0	106870	0.189977	0	165979	68317	23065.4	33813.3	1.79572e+06	0	251703	0	1.07883e+06	0	124002	10900.3	7389.36
89		598.542	37.0451	C36 H72 O5 N1	4751.15	43022.5	0	90091.1	17748.9	286852	39043.3	226076	81913.3	0	0	0	0	95207	19735.9	35635.1	66068.3	65463.3	61172.6	41789.4	28599.8	42822.6	27026.5	0	0	0	0	0	52006.7	0	15686.9	14707.6	5316.36	0	0	1.13647e+06	46070	157759	3470.57	590807	0	13885.6	0	4201.03
90		596.526	36.2638	C36 H70 O5 N1	496363	734031	419907	1.40223e+06	583494	3.24783e+06	1.66478e+06	1.94512e+06	639680	956546	86369.2	44903.2	9449.29	1.95084e+06	398615	578876	3.48688e+06	668031	817307	673428	523183	1.32268e+06	509587	20716.5	44692	3769.12	152155	148507	570479	353959	590880	11757	11155.8	17854.9	10631.7	1.72765e+06	514127	3.24354e+06	311392	1.38731e+06	812531	347585	13452.3	17270.8
91		552.535	36.2558	C35 H70 O3 N1	634984	22875.3	343324	1.34977e+06	474096	3.42778e+06	1.22275e+06	2.93033e+06	750515	6.5845e+06	931355	107331	1.08705e+06	2.71916e+06	545796	502094	4.68786e+06	207825	824432	351677	524467	1.35548e+06	548634	13735.6	37261.6	1.05792e+06	84627.1	91992.3	831124	423658	843120	2.47405e+06	1.81151e+06	8797.13	12707.3	2.90466e+06	892212	4.81656e+06	463283	2.30492e+06	238481	107380	823408	1.00866e+06
92		612.557	38.09	C37 H74 O5 N1	385303	347527	144288	914230	180593	1.18764e+06	746653	449032	232734	7368.18	23188.3	4903.1	7346.9	606822	177475	373484	1.07678e+06	295064	182222	293325	489761	984721	281611	7501.43	30606.8	4780.85	313279	262617	831565	284689	253792	83760.1	19948.5	38887.2	7781.84	1.15054e+07	264230	337418	136607	1.47117e+06	611878	63720.8	10101	14303.7
93		568.566	38.1107	C36 H74 O3 N1	614400	506273	209859	976941	204286	1.3013e+06	743156	710083	303809	326793	206773	284053	249604	732953	248706	589770	1.56432e+06	428085	266851	507285	479127	1.02032e+06	470889	74019.2	360866	241025	479053	569884	1.62938e+06	531671	521185	998489	394046	494136	169641	2.21351e+07	373834	452059	277574	2.93923e+06	1.05081e+06	803896	171598	136335
94		610.542	37.3055	C37 H72 O5 N1	3.70088e+06	7.68449e+06	2.91847e+06	1.09476e+07	4.91362e+06	1.36853e+07	1.41178e+07	6.97341e+06	2.71667e+06	3.80004e+06	1.25524e+06	1.28081e+06	431135	7.43339e+06	3.61309e+06	2.12746e+06	2.46684e+07	4.56191e+06	3.32534e+06	6.7556e+06	6.39657e+06	6.00859e+06	3.86314e+06	470195	1.42829e+06	1.34543e+06	2.01092e+06	2.1707e+06	3.10767e+06	3.55481e+06	2.75117e+06	13672.3	2.14911e+06	1.03511e+06	217610	1.51621e+07	3.71341e+06	7.65953e+06	1.92428e+06	4.66199e+06	7.13885e+06	82798.5	1.35999e+06	9165.1
95		566.551	37.2785	C36 H72 O3 N1	3.32713e+06	7.80221e+06	3.16788e+06	9.9706e+06	3.86615e+06	1.18929e+07	1.16236e+07	7.79094e+06	3.19001e+06	3.06772e+07	9.35696e+06	9.15574e+06	8.0741e+06	7.50309e+06	3.58906e+06	2.45472e+06	2.78003e+07	4.57478e+06	3.57897e+06	6.97352e+06	5.12464e+06	5.4183e+06	4.27215e+06	3.28352e+06	1.10666e+07	1.03718e+07	3.06054e+06	2.97734e+06	4.43277e+06	5.45506e+06	4.71966e+06	1.29956e+07	1.56186e+07	8.21115e+06	3.17128e+06	2.0445e+07	5.95009e+06	1.12452e+07	2.80619e+06	6.79995e+06	1.28712e+07	1.9235e+07	1.09716e+07	7.91777e+06
96		564.535	35.6579	C36 H70 O3 N1	876204	352112	808671	1.82706e+06	947059	516967	1.24017e+06	2.21549e+06	726344	330249	869991	69444.8	215608	277851	642710	103553	3.96613e+06	1.00444e+06	281656	2.31485e+06	1.17672e+06	202241	1.54312e+06	16812.1	23455.3	112539	384507	55437.2	676615	1.13901e+06	1.11174e+06	104516	129755	103066	45992.2	3.81602e+06	1.47648e+06	1.85448e+06	149526	378823	0	261114	45339	42602.3
97		608.526	35.6436	C37 H70 O5 N1	855109	609562	1.00819e+06	1.89638e+06	1.27523e+06	2.65745e+06	1.66214e+06	2.47011e+06	994786	33533.8	174914	110359	8041.27	936741	1.16438e+06	412149	2.96532e+06	1.32888e+06	500057	1.9646e+06	1.39338e+06	538425	1.37251e+06	12429.5	10680.7	15598.6	316037	214688	398030	839997	652354	137050	6697.52	6221.47	0.0400553	2.32301e+06	761168	1.36607e+06	168213	279712	837295	14493.7	5083.32	10605.4
98		582.582	39.032	C37 H76 O3 N1	15805.1	55336.2	14409	34213.5	0	135389	24396.9	32250.3	15765.4	23064.3	10115	9115.31	20630.9	80770.1	27043.4	63401.7	31049.5	16765.2	26906.9	21873.3	0	27155.7	0	5264.76	10078.1	7236.69	0	13067.3	41532	0	0	22291.1	8992.47	30788.2	10333.2	1.51039e+06	18611	25741.5	0	397505	0	24173.2	92691.8	11637.2
99		626.573	39.0627	C38 H76 O5 N1	56855.2	65740.6	12636.2	75739.2	22959.2	105749	74324.2	69779.1	47754.5	0	0	0	0	85652	37812	55491.4	102156	53847.4	38221.7	73490.8	57670.8	71541.3	37583.2	0	0	0	0	9404.16	32428.5	0	10992.6	0.0320729	0.0748941	0	2856.37	788363	0	0	0	243730	17285.2	4404.55	4766.88	0
100		580.566	38.29	C37 H74 O3 N1	66415.8	121618	14736.1	313467	198959	232262	334496	150917	123113	2.21383e+06	12404.7	591374	246961	198686	66517.3	57532.5	365378	86801.1	102967	131057	168629	110605	131921	15122.5	449290	15813.5	0	0	76493.7	181412	140889	391401	765036	9543.15	33104.6	527624	77968.4	520814	0	577701	339773	905198	258330	13085.7
101		624.557	38.3215	C38 H74 O5 N1	143343	351057	88547.5	482247	317869	579346	877240	456340	139459	22971.8	17030.4	5657.71	10692.3	710576	100999	88719.1	1.56804e+06	187423	229020	319013	213459	221428	187110	6390.92	5050.49	5904.11	26710.5	43940.7	138111	125889	122840	7061.66	10522.4	11434	0.0405379	473720	152720	496002	44738.3	364058	292685	1.32591	37240	4135.71
102		596.561	39.3001	C37 H74 O4 N1	57032.3	0	20410.5	129698	155230	22398.8	68840.1	197886	39816.9	104396	143130	52398.2	254391	21147	16341.6	13651.4	37542.2	26382.4	11877.1	30898.5	353182	98070	70627.4	5306.04	216893	204979	20287.4	0.063817	306656	115693	7414.37	276615	90855.8	119099	142286	4555.37	17559.3	0	0	50043.5	7.57952	119116	143078	42308.7
103		640.589	39.9186	C39 H78 O5 N1	291967	270970	124855	518426	180707	585119	450571	254658	159054	4923.21	0.242888	7743.21	17197.3	474436	164613	241281	879262	183025	183575	230136	274297	549987	130930	4318.78	2442.86	4620.9	114921	154211	550501	121790	58480	16033.7	4836.35	29469	0	9.05781e+06	88060.2	137389	31745.4	1.48188e+06	297990	29103.1	22153.2	3152.65
104		596.598	39.94	C38 H78 O3 N1	405492	362551	170670	551901	150806	631739	416553	342004	234441	154105	65009.7	175276	164843	508477	171255	384512	1.21188e+06	304794	243165	345869	263957	484990	292373	40347.3	184111	155638	193480	306076	782390	226756	246712	352865	204044	398699	15425.9	1.59121e+07	212463	247887	146251	2.44367e+06	551283	267501	21981.1	66573.9
105		638.573	39.2713	C39 H76 O5 N1	1.97778e+06	3.16846e+06	2.2016e+06	7.30422e+06	3.00824e+06	7.64501e+06	1.41367e+07	4.54945e+06	1.61954e+06	16253.5	79531.5	62468.8	53600.2	4.91281e+06	1.93306e+06	1.21826e+06	2.12602e+07	2.54065e+06	2.55512e+06	4.14702e+06	4.97978e+06	3.59074e+06	2.57426e+06	11766.6	98200.2	20205.5	436219	746985	1.73416e+06	2.2712e+06	2.13821e+06	32557.6	107603	28948.7	24604.6	6.09573e+06	1.85409e+06	3.57776e+06	700226	2.7009e+06	5.8301e+06	17174.4	90299	47831.7
106		594.582	39.2392	C38 H76 O3 N1	2.02537e+06	3.43795e+06	2.26454e+06	6.59144e+06	2.21868e+06	7.04823e+06	1.10025e+07	5.49933e+06	2.01814e+06	1.82395e+06	641740	2.34164e+06	913134	5.56252e+06	2.2102e+06	1.3938e+06	2.36125e+07	2.88079e+06	2.88868e+06	4.56246e+06	4.13082e+06	3.03111e+06	3.04663e+06	147258	1.52943e+06	1.08553e+06	1.61852e+06	2.50291e+06	2.96836e+06	3.34165e+06	3.20138e+06	1.14301e+06	1.62808e+06	1.84358e+06	448162	9.55436e+06	2.52557e+06	4.8474e+06	1.20611e+06	3.69254e+06	8.7882e+06	1.95668e+06	800069	316193
107		654.568	38.4664	C39 H76 O6 N1	94232.4	52691.1	37750.7	158630	47743.2	1.22505e+06	359403	235525	85417.1	18705.2	15214.5	10079.7	8444.96	180863	37109.1	18315.5	881486	6475.78	150085	202798	98366	376157	57815.6	3612.37	28425.9	12695.3	0	45604.1	126579	0	67714.4	11050.2	4848.82	2006.89	0	790544	96494.7	0	108615	242352	364903	15444.2	11820.1	0
108		636.557	37.7415	C39 H74 O5 N1	570355	294324	664306	1.70102e+06	867844	1.50455e+06	2.18087e+06	2.43595e+06	515081	3781.85	7458.27	99069.8	24895.7	740137	610586	213640	4.75489e+06	492878	538138	1.77439e+06	1.28294e+06	725120	680556	9752.72	112577	4221.17	97220.1	140204	246265	542610	455769	4011.22	10960.4	33954.6	7847.54	905422	374785	521439	106519	214413	1.15695e+06	69460.9	8347.41	41794.3
109		592.566	37.7751	C38 H74 O3 N1	498714	296130	797006	1.38818e+06	707499	1.0305e+06	1.81816e+06	1.91808e+06	713068	44811.4	119419	52333.9	60108.5	532654	758580	259211	5.44217e+06	536925	492145	1.95094e+06	877048	599941	756736	13492	79233.3	179598	139919	231804	374246	769237	512803	7178.36	59877.4	196418	10434.6	1.22458e+06	522634	541911	207935	153358	2.01118e+06	48371.7	11762.5	26631.5
110		610.613	40.759	C39 H80 O3 N1	113989	89098.2	105730	111109	18291.6	223355	127539	162092	34236.3	42058.7	15083.8	5435.42	25108.7	170311	24491.3	137169	204414	111440	30908.5	47738.4	77984.4	148763	50006.9	16244.2	18279.6	44746.7	0	71350.6	35253.8	19168	0	41716.6	12213.6	26055.5	6140.96	1.16177e+06	0	23580.9	0	458419	95268.4	3928.54	6287.07	20997.5
111		652.589	40.1352	C40 H78 O5 N1	479333	331105	504878	1.66798e+06	535274	2.19751e+06	2.84893e+06	2.47942e+06	554232	768616	8985.7	98930.7	109186	1.33302e+06	350089	205930	3.92411e+06	849443	445677	758511	997307	1.07168e+06	501946	14600	48761.1	124026	181055	190636	311332	392976	519068	111335	8172.06	98033.9	5252.19	1.08088e+06	336743	852418	170225	545292	1.21214e+06	9236.18	2828.31	12066.2
112		608.598	40.1362	C39 H78 O3 N1	365067	331219	319313	1.35529e+06	365562	1.55438e+06	1.49405e+06	2.51744e+06	475175	5.72803e+06	34256.2	1.77669e+06	801815	989887	253156	206918	1.91359e+06	726192	271304	585867	295238	695565	358447	20292.9	1.16531e+06	965415	196232	251434	493550	389312	702550	1.14015e+06	496377	7124.13	4837.02	1.50276e+06	518069	1.15209e+06	123693	805409	1.63378e+06	3296.09	814955	430052
113		624.593	39.3347	C39 H78 O4 N1	21847.2	0	0	0	0	494705	77845.4	51254.4	0	7355.8	31552.4	7500.31	3825.31	53607.7	0	0	101711	42540.2	15219.1	18698.8	0	24319.4	0	9082.94	5691.74	2419.55	0	0	33656.2	0	13650.3	67559.3	61783.5	36983.8	5481.43	117155	59244.6	0	62639.1	40337	230119	17097.9	11114.2	15612.9
114		606.582	38.4652	C39 H76 O3 N1	11377.7	0	0	22374.3	0	52535.4	96991.7	172865	55097.6	687993	94958.3	100544	112799	139046	0	0	6609.42	36450.7	12698.3	31453.7	7614.81	61929.6	42223.8	0	68649.6	90933.3	0	0	0	0	39064.9	21718.5	90812.7	124289	0	52480.5	0	278923	0	0	24598.7	64334.8	29226.6	13012.3
115		622.577	39.7443	C39 H76 O4 N1	9145.09	6930.15	84041	28934.4	77397.7	134335	102425	953538	24521.6	23349.5	16718.1	10558.4	3619.9	296971	64276.8	16895.2	35533.5	67730.9	21451.4	125454	54915.5	41445.1	34663.3	4200.69	56187.9	56086.5	5467.62	0	362029	43943.1	29323.3	67464.6	10253.8	61661.4	12043.8	78809.1	0	0	0.041207	59298.2	192914	29409.8	27119.4	4463.42
116		668.62	41.528	C41 H82 O5 N1	1.02131e+06	577856	393948	1.66524e+06	136367	2.69346e+06	1.49042e+06	910669	489539	6733.83	6435.81	7842.94	15533.6	1.0583e+06	466901	875281	1.31462e+06	686005	400572	614979	1.28606e+06	2.04674e+06	625141	1290.49	4506.43	12044.1	162626	503938	2.11191e+06	446467	493086	31301.7	20223.2	62505.7	5015.64	1.24105e+07	354668	231247	284524	1.85893e+06	1.15435e+06	38798.6	9154.59	3330.74
117		624.629	41.5574	C40 H82 O3 N1	1.12064e+06	879825	508413	1.61173e+06	374587	2.5844e+06	1.4169e+06	1.36081e+06	671374	303984	14184.4	249305	219799	1.45343e+06	581343	1.0808e+06	1.93802e+06	929852	583302	777820	1.23926e+06	1.92693e+06	864271	17835.2	310164	293014	649266	928310	3.93356e+06	774464	1.02984e+06	601556	205846	650259	67585.2	2.14838e+07	637238	396298	461900	3.53346e+06	2.11496e+06	224027	125063	31978.7
118		684.615	40.8881	C41 H82 O6 N1	25626.4	7120.86	153.227	9330.32	33969.8	106553	250011	19115.6	12408.6	79845	24310.8	16406.6	10935.6	12897.6	12297.3	21489.2	5536.63	10919.8	12804.3	21932.8	5444.69	17525	8910.44	5.42132	10783.5	13074	3592.5	9773.82	12657.4	1904.85	51530.2	35515	8053.8	4331.08	9893.64	1.7177e+06	4411.17	4281.91	3520.97	124967	158493	938.687	4632.77	0
119		666.604	40.9292	C41 H80 O5 N1	6.52155e+06	4.92318e+06	8.08367e+06	2.02374e+07	6.10787e+06	2.4341e+07	3.58231e+07	1.35383e+07	5.65291e+06	1.44195e+06	391233	705967	60979.3	9.05403e+06	6.35126e+06	4.6415e+06	3.618e+07	8.79846e+06	4.33859e+06	8.25548e+06	1.86147e+07	1.95784e+07	6.88429e+06	125726	618839	770289	3.00978e+06	3.7377e+06	5.09484e+06	6.73979e+06	7.37133e+06	916883	98356.3	1.23323e+06	39685.7	1.71318e+07	3.99022e+06	5.15204e+06	2.57239e+06	5.72095e+06	1.71593e+07	545757	23089.7	61437.7
120		622.613	40.8961	C40 H80 O3 N1	6.78374e+06	5.29082e+06	9.00628e+06	1.90682e+07	4.47528e+06	2.21741e+07	2.84587e+07	1.71008e+07	6.19364e+06	4.10817e+07	1.00461e+07	1.47065e+07	8.6899e+06	1.02748e+07	6.47182e+06	4.7703e+06	3.89598e+07	9.45145e+06	4.77022e+06	9.03209e+06	1.47028e+07	1.59948e+07	7.76799e+06	84074.1	1.25415e+07	1.4447e+07	4.39798e+06	5.72943e+06	7.28113e+06	8.96884e+06	1.05355e+07	1.59635e+07	1.06364e+07	1.62828e+07	4.19363e+06	2.56207e+07	5.46679e+06	6.9744e+06	3.87459e+06	7.45552e+06	2.94461e+07	2.36444e+07	1.0685e+07	3.54806e+06
121		682.599	40.2998	C41 H80 O6 N1	488582	54450.8	169291	1.04004e+06	60528.6	1.05506e+07	1.71954e+06	774685	245011	436353	181954	175647	129751	694901	36083.1	109249	1.53847e+06	251834	380938	592722	332626	1.40881e+06	54390.2	98894	348858	327055	38891.6	176243	280106	37113.6	371650	211451	226847	3990.12	89144.1	1.88334e+06	354362	0	573420	655438	2.01066e+06	150031	142829	58896.2
122		638.608	40.2028	C40 H80 O4 N1	398901	65337.4	90789.1	312122	22551.2	5.29408e+06	837711	441942	90560.6	377612	9704.3	90019.8	23637	598079	49027.8	87386.1	983898	39218.1	237078	389625	122180	545283	54026.9	4872.43	39193.8	18778.5	81856.6	183208	292071	38642.6	279579	46318.2	464878	23431.8	11911.5	2.11408e+06	418397	15033.5	507666	604079	2.21871e+06	14845.5	19306.3	24367.5
123		664.589	39.3455	C41 H78 O5 N1	863597	557095	796875	3.07565e+06	1.62701e+06	6.42323e+06	1.67365e+06	7.55022e+06	477278	895114	294365	231848	152806	2.5819e+06	885276	408142	1.90792e+06	1.38931e+06	315477	1.57769e+06	1.37644e+06	2.41377e+06	790443	46262.6	374933	572959	861848	307215	953592	853447	816424	200678	256823	870549	17917.5	1.2924e+06	863133	2.76367e+06	726221	491933	1.86255e+06	356908	179947	78774.2
124		620.598	39.3426	C40 H78 O3 N1	1.00146e+06	624163	939702	2.88758e+06	1.14524e+06	6.22023e+06	1.34725e+06	9.82299e+06	509425	9.90984e+06	2.45162e+06	2.02093e+06	2.1348e+06	3.25255e+06	1.15287e+06	590905	2.16083e+06	1.6366e+06	374084	2.14359e+06	1.0413e+06	2.08285e+06	1.0177e+06	451169	3.10066e+06	4.891e+06	1.27118e+06	448363	1.565e+06	1.18414e+06	1.69512e+06	2.20265e+06	1.96147e+06	6.253e+06	454016	2.1381e+06	1.27527e+06	3.63851e+06	1.39623e+06	747132	2.87639e+06	2.94378e+06	1.56364e+06	670418
125		620.598	40.163	C40 H78 O3 N1	51895.3	20264.9	10148.1	73738.1	8620.12	986675	151127	91349.6	8239.23	368291	25126.9	21564.9	7087.56	33708.3	14422.6	7130.03	268105	55501.9	50864.6	54797.2	83947.3	103626	8022.32	0.0373009	11404.7	7540.52	15490.5	11182.1	62281.2	16431.9	39019.4	39594.7	17351.3	6259.47	10357.2	387912	65008.6	20627.4	120999	213157	807039	6485.29	12240.8	0
126		680.583	39.0642	C41 H78 O6 N1	57672.1	4217.89	19669.3	126987	29836	1.44444e+06	357739	245736	70351.4	101054	87870.5	21787.1	38108.9	84376.6	6184.53	8610.48	406839	21966.1	32311.4	324787	40088.6	449064	4192.23	15961.2	118153	166467	0	0	61166.9	3673.31	173549	63368.3	42753	84116.3	19284.3	109387	145065	6691.27	91875	13035.4	396947	61331.7	40589.8	20869.1
127		662.573	37.8703	C41 H76 O5 N1	190717	146100	261423	602879	543664	1.48743e+06	582325	2.69693e+06	134522	7197.84	0.0569904	9128.57	30258.5	426168	301849	162222	531128	265384	121412	398815	264873	738724	246203	0.0111109	7037.68	4779.89	112452	15992	300539	296413	259647	18693.4	11073.4	4682.96	8582.46	392497	379621	366357	240269	57834.8	527742	5631.1	4775.26	13578.7
128		618.582	37.8935	C40 H76 O3 N1	250326	173571	311026	597178	415829	1.58082e+06	559142	3.55817e+06	183916	1.56896e+06	52293.2	30602.3	73263.3	585890	382492	207679	796490	342719	139530	512364	227698	650506	343044	15917.5	92579.5	42193.5	168345	74594.8	516691	406009	399516	23748.5	78107.2	63948.3	31148	576629	585311	488116	346275	137651	830584	30380.7	11110.5	32510.4
129		618.582	39.9003	C40 H76 O3 N1	23466.2	57001.5	29648.7	70872	0	109300	41905	32547.7	36645.7	28616	19054	13270.8	9129.88	99649.9	30650.4	62970.3	326589	23384.3	27528.9	46481.2	33097.5	21871.9	52441.8	0	4943.35	0.17072	24942	75207	189480	43109.5	39766.6	4333.17	0.0324103	10318.9	18879.3	4.26119e+06	17560.6	34184	25675.6	675028	109672	14623	7947.67	0.0310571
130		682.635	42.308	C42 H84 O5 N1	435585	228456	152762	674525	181948	1.58764e+06	636651	737801	323611	12133	5567.8	2035.55	6135.15	540962	188868	577315	741362	439599	247958	319020	487701	1.04703e+06	220294	8694.47	0	3918.51	164131	143756	322576	166573	162534	14100.3	15688.3	4558.93	1768.61	6.23156e+06	171827	55468.5	99614.2	1.59463e+06	706139	3473.71	8477.62	4916.35
131		638.645	42.2947	C41 H84 O3 N1	592931	318005	61803.8	799348	104740	1.48027e+06	561486	1.26228e+06	355148	253223	74611.2	86009.8	98633.5	712797	256634	758413	1.179e+06	455947	335171	426840	449425	908247	232269	30666.8	191694	118240	164162	291660	482601	228590	241454	235089	68662.6	119231	14747.3	1.14321e+07	212317	125730	227912	2.91848e+06	983043	68997	57286.5	19343.5
132		654.639	41.5542	C41 H84 O4 N1	3877.54	6717.88	32738.8	18889.3	0	120541	21095	171818	12105.2	7680.6	21350.5	4368.29	8050.34	51113.7	20234.9	21004	52328.2	62951.2	8648.89	6239.23	0	23903.2	28283.1	2865.41	9130.27	23541.8	13634.2	0	8456.58	5179.67	29220.2	14444.7	13430.3	6824.54	4969.62	2.02189e+06	0	0	0	345020	55719.4	8815.76	7222.94	33467.8
133		698.63	41.5916	C42 H84 O6 N1	28746	19208.7	11971	24906.8	19556.7	210480	15711.2	5344.42	12376.9	965.333	0.0169614	720.737	0.169833	24896.2	10493.1	23158.6	10059.2	20920.3	62082.2	23497.5	12451.7	25474.6	23394.8	0	2411.21	4875.41	0	0.098541	0	9358.16	7859.52	2094.94	669.67	809.12	0	1.38997e+06	0	0	0	190571	35001.4	897.425	0	0
134		680.62	41.7138	C42 H82 O5 N1	3.19939e+06	1.27472e+06	3.50587e+06	1.00472e+07	2.17076e+06	1.47584e+07	1.48626e+07	9.99775e+06	2.84742e+06	109074	738881	1.09508e+06	508038	4.23331e+06	2.09527e+06	2.54428e+06	1.79084e+07	6.34088e+06	2.40922e+06	3.41256e+06	6.74063e+06	1.12215e+07	2.55815e+06	76915.4	138410	828273	1.42984e+06	1.60456e+06	1.31638e+06	2.23873e+06	3.36711e+06	18234.9	23978.8	15121.4	82628.9	9.10592e+06	1.80652e+06	1.94619e+06	1.37497e+06	4.1085e+06	1.28521e+07	8411.06	517989	9699.94
135		636.629	41.6632	C41 H82 O3 N1	3.73848e+06	1.46429e+06	4.31645e+06	9.09045e+06	1.80285e+06	1.3936e+07	1.39668e+07	1.47955e+07	3.88167e+06	3.77833e+07	5.96626e+06	8.23109e+06	3.97853e+06	5.96666e+06	2.76136e+06	2.92812e+06	2.13607e+07	8.44005e+06	2.8842e+06	4.01843e+06	6.02995e+06	9.76534e+06	3.22845e+06	648868	8.0081e+06	5.84691e+06	2.614e+06	2.56166e+06	2.45469e+06	3.09529e+06	6.1602e+06	1.00561e+07	4.44703e+06	3.87687e+06	1.78112e+06	1.3599e+07	2.57854e+06	2.47889e+06	2.82849e+06	7.21422e+06	2.1569e+07	6.41939e+06	3.99721e+06	1.20627e+06
136	1	652.624	39.2132	C41 H82 O4 N1	30650	61593.6	23568.5	54858.7	2204.84	26940.1	135100	56415.7	13538.1	21504.1	113732	44447.3	292021	1.15489e+06	16595.9	12053.9	49452.3	48830.5	11776.3	45165.8	0	12703.3	42895.9	102172	543348	106752	0.545629	0	17741.8	0	0	416779	233691	64354.8	140281	244323	16258	53107.8	0	2.37653e+06	182183	185313	130125	104277
137		696.615	40.9761	C42 H82 O6 N1	486475	26057.6	171431	950948	22172	9.52336e+06	1.21569e+06	416481	238194	183946	25761.3	0.760449	9168.45	424025	48030.9	88093.7	1.07072e+06	162097	327316	369293	167610	725186	29927.5	0	48648.7	14577	0	77343.8	111273	0	160194	24294.2	12037.4	2426.55	5968.51	1.78884e+06	137404	0	229336	714326	2.5299e+06	15497.2	5228.15	0
138	1	652.624	40.9428	C41 H82 O4 N1	321609	39477.6	110455	579361	0	5.71187e+06	632968	327005	196416	23498.2	947805	753301	6178.56	271021	21895.9	86888.6	692368	162310	179742	201286	45821.1	388620	39309.7	3090.32	9206.76	41230.8	48511.8	83238.1	109917	9524.88	177272	42652.8	38770.9	101892	12310	1.75584e+06	205868	0	220040	885658	2.90903e+06	24535.8	20367.5	27400.3
139		678.604	40.179	C42 H80 O5 N1	645985	306671	554873	2.57133e+06	1.18568e+06	3.55638e+06	1.64311e+06	4.00302e+06	298747	791207	137498	133863	143274	3.3759e+06	668949	336916	1.75409e+06	1.00056e+06	244742	1.05841e+06	958974	1.7921e+06	654463	5085.61	69707.2	283113	467059	214877	579360	524908	756137	146776	67779.5	123696	4961.37	965639	500171	5.05592e+06	429793	758794	1.18102e+06	98834.2	60819	8131.8
140		634.613	40.1748	C41 H80 O3 N1	809676	342378	590045	2.25287e+06	905990	3.06779e+06	1.24572e+06	5.4052e+06	313940	7.5359e+06	1.18809e+06	1.19051e+06	1.01951e+06	4.10055e+06	712222	370378	1.75936e+06	1.16796e+06	278133	1.26692e+06	756702	1.15616e+06	766943	122938	1.77185e+06	2.08329e+06	739468	277147	912682	831723	1.00289e+06	1.37944e+06	870830	1.01416e+06	190346	1.63374e+06	715920	6.21275e+06	674705	1.18339e+06	2.09867e+06	919413	710893	219761
141		632.598	38.7465	C41 H78 O3 N1	4809.85	14119.8	183088	173589	164882	355082	305082	1.19505e+06	25871.1	14938.6	20402	5965.67	36134.5	274436	31390.1	19569.9	297291	68176	41447.8	201903	64078.3	188384	21881.5	13627.8	34026.6	10906.1	6350.76	0	148818	1906.12	115708	104991	10736.9	47702.6	53858.9	228660	189187	876437	110684	37554	170200	22849	7316.43	5873.69
142		696.651	42.9994	C43 H86 O5 N1	1.25426e+06	851472	602459	1.67925e+06	589068	4.64336e+06	1.94051e+06	1.65868e+06	737885	28964.1	4694.57	37793.7	12483.6	1.30691e+06	716891	1.61044e+06	2.33518e+06	1.06349e+06	674989	963955	1.936e+06	5.59637e+06	923863	8223.46	17852.3	37545	418206	728606	3.45397e+06	650667	1.36191e+06	244213	5405.56	114331	47665.3	2.58931e+07	614445	243579	561295	4.09965e+06	2.95385e+06	50510.7	4914.41	4205
143		652.66	42.9917	C42 H86 O3 N1	1.47539e+06	1.11937e+06	981548	1.95916e+06	567622	4.22779e+06	1.8372e+06	2.96136e+06	963758	343365	196844	199882	278982	1.59435e+06	1.07685e+06	2.16861e+06	3.30353e+06	1.31193e+06	806789	1.39709e+06	2.06931e+06	4.65966e+06	1.22596e+06	100448	506693	465752	693310	1.14987e+06	6.47779e+06	1.10464e+06	1.66769e+06	2.94922e+06	132208	1.07453e+06	352932	5.65355e+07	919665	514398	923730	6.76477e+06	3.66442e+06	646957	101385	46436.4
144		668.655	42.3573	C42 H86 O4 N1	168988	68125.6	22017.2	18683.1	27794.4	242066	52679.4	328706	90332.1	8211.8	28986.7	22632.4	5609.01	64203.7	46031.9	22784.3	141052	106667	65870.7	24926	53326.8	35573	58501	16979.8	21936.9	1149.24	9766.26	12726.8	96589.8	0	9501.13	375065	14525.7	4796.83	4151.77	9.65053e+06	13642.7	0	0	979831	127988	18531.1	4267.45	33963.2
145		712.646	42.4187	C43 H86 O6 N1	266709	130182	216130	222195	113931	231106	333775	336336	146153	30383.7	4562.4	688.481	9190.07	159960	226604	128093	373114	253506	149449	217825	264519	424459	176418	2855.73	13192.8	1115.14	5681.62	16488.1	58981	11195.2	90954.5	7421.18	8824.14	20157.7	3667.81	6.48382e+06	24743.7	8652.72	7165.56	628167	314515	6854.56	2701.08	1723.06
146		694.635	42.4521	C43 H84 O5 N1	1.23052e+07	8.96155e+06	2.19036e+07	3.44547e+07	1.12519e+07	4.634e+07	5.50078e+07	3.3557e+07	1.09945e+07	2.67605e+06	31718	2.33722e+06	154598	1.21579e+07	1.59259e+07	1.08296e+07	5.10328e+07	1.64991e+07	7.42113e+06	1.38579e+07	3.91699e+07	7.01991e+07	1.29919e+07	20189.3	438800	188016	5.90372e+06	7.51528e+06	1.16301e+07	1.17165e+07	2.06648e+07	825607	1.57193e+06	138788	607503	4.4012e+07	6.6679e+06	6.86209e+06	7.4824e+06	1.50488e+07	5.09205e+07	146613	123833	100764
147		650.645	42.3939	C42 H84 O3 N1	1.44083e+07	1.02513e+07	2.54631e+07	3.04222e+07	8.76503e+06	4.12815e+07	5.13661e+07	4.0674e+07	1.24797e+07	4.06692e+07	1.55243e+07	2.21849e+07	1.37829e+07	1.57926e+07	1.81037e+07	1.22867e+07	5.9567e+07	1.86576e+07	8.72437e+06	1.62831e+07	3.24381e+07	6.35584e+07	1.4613e+07	4.11364e+06	2.85979e+07	2.82858e+07	1.149e+07	1.35845e+07	2.23299e+07	1.52903e+07	3.82073e+07	5.27292e+07	1.46992e+07	3.87152e+07	2.0641e+07	6.39934e+07	1.26441e+07	9.1186e+06	1.48692e+07	2.56119e+07	8.27148e+07	5.48038e+07	1.57744e+07	5.78699e+06
148	1	666.639	39.9454	C42 H84 O4 N1	33887.5	7116.91	20443.3	247288	153689	381683	977849	301724	6788.98	4.25867e+06	28064.5	2.77885e+06	4.82183e+06	785772	47970	110816	7988.47	110451	56537.3	9272.83	160394	247325	195490	42506.7	1.8667e+06	1.01947e+06	337385	202505	685792	217330	244244	1.36941e+07	3.17268e+06	967053	818494	2.32825e+06	522610	546819	284351	3.22391e+06	3.22478e+06	2.24052e+06	5.24085e+06	1.77526e+06
149		710.63	41.7629	C43 H84 O6 N1	1.17704e+06	164031	559811	1.83288e+06	281848	2.50134e+07	2.6912e+06	759790	580124	17184.6	13629.1	15567.8	11150.6	628568	427601	234949	2.06755e+06	632828	516363	927741	851852	1.92497e+06	268841	4010.78	12170	10974.8	114750	441069	400479	158829	516100	37202.3	17325.6	32185.3	54140.8	1.05688e+07	401601	23641.8	611359	3.64027e+06	4.63142e+06	28165.4	22484.8	8465.62
150	1	666.639	41.7046	C42 H84 O4 N1	872582	183485	465224	1.02705e+06	84270.7	1.50556e+07	1.28239e+06	765595	450928	1.61293e+06	2.63935e+06	1.50782e+06	57236.5	451574	289576	260662	1.83432e+06	505983	436326	809738	480661	984789	248395	60735.1	83923.9	583034	73792	437359	522236	184995	716560	1.0506e+07	519202	22360.7	710991	1.18378e+07	297730	17212.7	484485	3.39074e+06	5.23213e+06	1.23044e+06	37475.9	7545.84
151		692.62	40.9618	C43 H82 O5 N1	1.6341e+07	1.45238e+07	1.69009e+07	4.77877e+07	2.60116e+07	8.52027e+07	2.93693e+07	5.76674e+07	8.60781e+06	1.09254e+06	524029	470711	298576	3.35331e+07	2.44683e+07	1.86098e+07	3.93712e+07	2.14244e+07	7.14538e+06	2.66322e+07	2.19422e+07	5.94469e+07	1.87685e+07	96035.2	750552	1.32467e+06	1.40731e+07	7.49018e+06	1.3598e+07	1.52785e+07	1.5484e+07	749285	185651	1.49737e+06	119837	2.74213e+07	1.05199e+07	1.86216e+07	1.25523e+07	1.15404e+07	3.93073e+07	1.0616e+06	289353	112501
152		648.629	40.9566	C42 H82 O3 N1	1.88455e+07	1.77418e+07	1.93523e+07	4.75698e+07	2.20069e+07	8.62259e+07	2.63288e+07	7.40944e+07	1.01768e+07	9.09905e+06	3.54212e+06	3.70558e+06	2.8747e+06	4.24537e+07	2.84395e+07	2.32891e+07	4.76703e+07	2.42392e+07	8.05992e+06	3.10582e+07	1.98383e+07	5.31595e+07	2.2984e+07	1.26906e+06	7.25333e+06	1.14344e+07	2.32747e+07	1.23943e+07	2.70641e+07	1.99744e+07	2.49763e+07	7.43929e+06	3.24638e+06	1.49919e+07	1.15135e+06	5.0129e+07	1.97567e+07	2.84728e+07	2.28864e+07	1.82748e+07	9.27036e+07	8.61202e+06	2.66055e+06	1.40177e+06
153		664.624	40.5985	C42 H82 O4 N1	94098.1	9908.11	74141.8	107596	9921.57	1.12803e+06	195615	516410	148376	52731.5	25219.8	30169.2	23293.6	89870.6	102256	8455.9	321518	66139.8	64536.3	331101	117918	152523	11630.4	6140.15	10243.1	21236.9	0	13301.9	51687.2	0	150540	16887.2	13050.3	4817.29	10161.6	345042	48542	0	80499.7	103710	493662	16666.3	17987	11423.4
154		646.613	38.3746	C42 H80 O3 N1	2509.37	268747	76858.3	27219.2	22488.8	87911.3	15440.7	158048	0	170236	65938.4	19111.2	38881.3	61568.4	9573.11	5348.31	66082	25881.5	8512.88	119208	16857.7	78686.5	26798.7	10655.8	3179.39	4510.99	18385.4	12194.3	19743.3	21220.2	8226.59	569717	614521	3857.39	1815.16	210169	12038.6	1.079e+06	126985	1.19654e+06	357161	55546.8	16408.2	4639.2
155		690.604	39.6136	C43 H80 O5 N1	4.50928e+06	3.62877e+06	5.9997e+06	1.12205e+07	9.81111e+06	2.29819e+07	9.03228e+06	2.451e+07	2.6763e+06	81665.7	33145.9	16541.9	35682.3	7.69377e+06	7.62585e+06	4.95866e+06	1.07524e+07	5.28709e+06	1.86526e+06	8.95193e+06	7.3225e+06	1.40457e+07	4.99015e+06	448668	44814.7	2.24308e+06	2.52993e+06	1.51116e+06	4.04149e+06	4.57133e+06	4.6219e+06	87574.1	15905.8	180192	71856.4	7.68849e+06	4.66775e+06	5.17015e+06	3.86584e+06	1.88653e+06	9.27754e+06	1.03619e+06	766842	78004
156		646.613	39.5514	C42 H80 O3 N1	5.01599e+06	4.64573e+06	8.15019e+06	1.13678e+07	8.57308e+06	2.26833e+07	8.64805e+06	3.16802e+07	3.72581e+06	2.21494e+07	9.23908e+06	5.50101e+06	1.32207e+07	9.67182e+06	1.01433e+07	5.63172e+06	1.31019e+07	6.48357e+06	2.18634e+06	1.15944e+07	7.55651e+06	1.37522e+07	7.12994e+06	3.83217e+06	1.74384e+07	1.93802e+07	5.47931e+06	2.88329e+06	9.4965e+06	6.78625e+06	1.06114e+07	8.46097e+06	1.10698e+07	1.43981e+07	4.03862e+06	1.37709e+07	8.55087e+06	8.17483e+06	7.5371e+06	3.63096e+06	1.78997e+07	9.41614e+06	812810	4.65312e+06
157		644.598	38.2058	C42 H78 O3 N1	280406	76155.5	480671	384385	494694	951751	531436	3.02854e+06	260920	400153	292643	147802	467214	264743	495924	189190	887423	239719	67420.3	706067	347644	851038	375349	56397	233985	650648	19575.7	11229.9	400467	351670	303810	46596.6	1.10536e+06	357262	19631.4	689831	214367	252603	47349.5	83434.9	645235	102379	46753	111896
158		688.589	38.2323	C43 H78 O5 N1	408902	205851	640023	888011	1.0709e+06	2.06023e+06	1.04637e+06	3.25457e+06	264903	6560.5	8715.79	0.0589426	25980.6	304430	684588	81532.6	934677	433597	139491	772393	702335	1.67432e+06	504434	4604.65	6887.24	17824.3	137185	15244.8	444060	414883	387666	14139.5	4734.89	9620.64	4691.8	736852	495098	296851	307925	77625.7	256052	7531.4	4128.07	4438.45
159		666.676	43.6521	C43 H88 O3 N1	283435	96008.2	64847.1	224492	118759	368911	110576	455599	123708	28535.7	14110.9	6787.24	28396.1	230205	110862	294885	326241	100253	10969.6	196688	159321	371871	181929	8717.94	43528.9	36375.8	35116.5	114552	80827.5	62227.8	124280	415130	22296.7	54124.2	15192.1	9.42595e+06	45917	22935.6	105519	1.92939e+06	337351	17559.2	24147.7	19496.3
160		710.667	43.5878	C44 H88 O5 N1	335625	184983	152363	283993	259957	652715	268333	441161	175068	2546.89	0	0	0	214244	192157	258545	315018	227560	170980	218300	249388	526488	182758	0	7267.87	0	0	52735.5	112883	22470.7	52154.6	29730.3	4806.59	1897.55	0	5.98635e+06	0	20749.3	30424.5	1.22101e+06	177821	3063.79	3946.2	0
161		682.671	42.9805	C43 H88 O4 N1	42190.6	56953.9	34523.4	28385.6	18487	12629.7	35151.9	29636.4	70427.9	13035.7	53274.7	13485.6	3018.06	14742.3	14372.2	39545.7	39192.3	44517.9	35804.2	31601.7	15922.7	12664.6	21112.7	12104.4	17762.2	12810.5	7328.42	0	0	0	0	12524.2	8381.44	10973.9	16040	2.52614e+06	0	0	0	226398	0	25501.7	5713.93	9702.45
162		726.662	42.8245	C44 H88 O6 N1	112201	51832.3	45170.1	29821	76940.1	80489	38078.2	84015.6	45394.6	4747.62	0	0	0	45920.1	41286.4	59725.9	27425.5	47401.7	70101.5	37903.7	41841.8	34524.2	44684.3	0	0	0	32214.1	43440.9	13351.4	13683.4	24978.2	10420.1	0	565.284	0	2.37239e+06	17936.4	0	0	217822	37107.4	1276.52	0	0
163		708.651	43.0321	C44 H86 O5 N1	148480	139066	265107	425500	186343	3.45091e+06	3.12438e+06	267568	117583	207055	4047.24	28633.1	6081.24	206532	93836.1	8195.83	2.67516e+06	200504	64834.2	83207.9	1.8643e+06	4.52691e+06	707214	0	55800.8	10849.2	146428	344382	307105	468916	497684	1.05996e+06	64072.3	129997	149173	6.12076e+06	365438	353428	17370.1	4.37785e+06	4.46101e+06	40373.1	4049.14	3691.75
164		664.66	42.9735	C43 H86 O3 N1	122312	127600	295629	122024	123335	593845	616923	399183	170686	2.9201e+06	72048.3	1.3483e+06	838320	202995	111589	152332	259265	213977	39385	105178	482480	1.13191e+06	201734	10568.4	1.9083e+06	1.22127e+06	132452	61475.7	3496.05	328795	25052.2	1.00238e+07	660943	1.31676e+06	1.27649e+06	3.29656e+06	84860.9	273891	158963	1.03396e+06	1.08879e+06	1.73877e+06	730762	258017
165	1	680.655	40.8157	C43 H86 O4 N1	38068.6	77638.9	70979.6	25329.5	0	16524.9	97879.4	87860.9	0	15059.1	5930.72	5611.52	3963.46	995314	0	99619.9	174679	44592.7	14670.4	81257.1	11578.1	0	12573.2	3687.33	10849.8	31468.9	0	0	0	0	0	128191	3961.58	4108.18	6925.69	478954	24920.8	0	0	6.61789e+06	616122	35472.6	11437.3	19082.5
166	1	680.655	42.4033	C43 H86 O4 N1	19926.6	47727.7	73891.7	109917	17339.3	1.1566e+06	33168.7	41142.9	100729	22032.6	8639.57	37663.3	25037.2	102456	53386.2	29574.3	23655.2	25960.3	59940.4	34055.9	17543.8	55984.7	40617.1	13777.5	21586.2	3581.88	0	0	0	27295.9	0	2.79487e+06	21567.2	7197.94	7408.47	2.66187e+06	0	13454.2	0	1.66273e+06	351718	6434.52	21962	6306.11
167		724.646	42.4333	C44 H86 O6 N1	334459	78584.6	152105	250067	143464	2.04679e+06	153624	111949	78315.2	0.0431839	4981.37	17671.3	3619.83	93259.4	114370	126464	267745	151803	141026	123221	48264.2	371365	68630.1	0	27945.5	6164.83	0	49360.9	18322.1	0	55118.1	17239.2	0.0477395	3518.38	5294.73	3.00804e+06	0.0572063	0	28228.6	1.49089e+06	540764	0.0241075	9280.22	5610.33
168		706.635	41.6657	C44 H84 O5 N1	490169	321071	503547	1.4935e+06	491971	2.39334e+06	969901	858980	165394	8301.51	20973	27640.4	19883	1.83673e+06	13021.8	424676	1.54087e+06	602523	230960	574202	539061	1.3887e+06	38484.7	0	16190.8	23396.6	223464	252205	244896	242066	469165	77095	16020.6	11662	9657.09	1.09116e+06	237354	813887	452110	2.16622e+06	2.55863e+06	12240.9	0	0
169		662.645	41.6693	C43 H84 O3 N1	666144	321869	27466.8	1.33976e+06	452977	1.72733e+06	775259	901516	194114	435517	191610	241887	87509.2	2.06155e+06	366233	14104.1	1.66097e+06	32955.6	50716.3	39565.8	492974	1.23172e+06	298831	956.201	263945	212135	162289	440545	269933	343026	864607	812359	141570	103614	13061.7	1.70595e+06	504849	1.23529e+06	322560	3.73244e+06	4.48697e+06	150292	7534.19	43348.1
170		660.629	40.2956	C43 H82 O3 N1	105626	37760.2	288892	260111	12742.3	497482	229229	24495.6	20666.8	1.56177e+06	425138	420922	726389	349141	6595.25	137047	10105.6	57051.9	17247.6	9687.98	189286	1.39791	28185.2	43376.2	398257	545373	17568	0	102693	41030.6	1108.46	415119	287990	362626	63098.6	9098.16	41104.1	120096	13413.4	270283	1.26596e+06	276782	181620	123276
171		724.682	44.2527	C45 H90 O5 N1	415846	240644	246135	281781	285666	515988	301202	357210	219954	11539	25692.4	0	0.0150691	320313	224371	335985	271998	221183	218156	269392	227890	881649	230937	2682.47	0.305836	0.0332302	36364.9	0.138896	378799	42869.6	130826	149097	0.477833	2733.66	3535.64	1.40288e+07	28045.1	55812.6	36905.9	1.94383e+06	215453	61084.1	0.00712004	14329.9
172		680.692	44.2886	C44 H90 O3 N1	361371	238186	212316	234761	102325	484020	117881	503896	287425	24520.1	21810	34113	16488.8	353197	288639	400697	278975	261873	236037	383778	127729	766926	280073	16698.6	72344.1	3390.34	75251.5	89491.2	737175	42927.6	165767	1.36953e+06	3572.61	154308	114768	2.6015e+07	72510.5	46705.5	74287.9	2.6812e+06	395633	136644	40387.1	27192.6
173		696.686	43.6874	C44 H90 O4 N1	248789	20246.7	81855.7	62121.1	113055	47691.4	34840.8	105084	34629.5	16126.4	32024.5	15915.6	19049.7	97411.6	19153	88513.2	131873	107906	112901	120089	72838.5	60747.5	36247.5	5454.24	47743.6	4730.04	23258.8	19456.4	17126.3	9031.79	35681	40300.7	11570.2	29576.6	10356.2	6.6337e+06	39299.3	18807.9	19535.5	570468	17831	904.614	9325.24	58388
174		740.677	43.6597	C45 H90 O6 N1	234638	103563	80567.3	120243	200063	76166	68476.9	99076.6	93799.6	0	0.216428	26696.4	0	117579	74519	83232.8	89456.5	150784	95054.1	129300	68049.2	38838.6	92036.1	1678.69	0.16408	0	0	0	24790.7	15859.8	26956.7	8351.36	0	1798.6	4455.98	5.51676e+06	61145.3	29689.6	50466.4	329202	14806.4	1662.51	5174.14	0.0452916
175		722.667	43.7581	C45 H88 O5 N1	517691	364569	605395	1.19999e+06	225878	1.8717e+06	1.5505e+06	22492.2	387919	3085.61	7141.15	3538.43	0	491917	549667	541972	772691	5240.59	250661	377525	1.08747e+06	1.04729e+07	444349	1804.33	19666	23419.3	47035.8	687788	1.42894e+06	349751	2.35452e+06	678270	5135.65	123864	440698	1.0287e+07	258742	251996	559038	6.98777e+06	3.04659e+06	98613.2	11018.8	4725.58
176		678.676	43.7444	C44 H88 O3 N1	109147	107677	7814.6	284788	113581	154416	346472	233795	11463.4	36284	39067.6	26303	23709.5	84215.2	5879.88	115238	56723.3	79345.4	7096.11	62522	438449	1.30017e+06	11259	25169.4	55700.5	43225.8	64043.2	10737	1.10232e+06	214457	1.93609e+06	797747	28524.1	420394	767718	6.05643e+06	210157	198433	826654	4.15843e+06	811226	538099	107775	11763
177	1	694.671	41.4971	C44 H88 O4 N1	90371.9	85725.7	78029.4	18630.5	20656.9	25991.8	26147.2	28072.1	29616.5	35118.2	35549.8	70703.5	15940.8	483667	41023.3	111918	123827	188972	45147.9	92859.7	20432	19441.6	12583.8	7144.4	13857.2	24260.5	3622.38	0	152978	6849.33	8469.85	2.14355e+06	7338.76	10876.5	16432.4	1.39188e+06	0	28216.6	2245.66	7.8739e+06	488740	163936	455977	20255.6
178	1	694.671	43.0461	C44 H88 O4 N1	164920	9475.28	16473	25309.6	13554.4	13498.4	10279.4	11352.2	57541.4	23839	43906.7	24222.2	101522	32998.1	45218.3	20113.7	9407.48	55536.5	74802.9	16088.1	10778.6	275905	38389.4	8453.73	46225.8	21513.3	8165.64	24587.1	56543.1	0	50160	8.30749e+06	69274.1	12752.8	26376	5.43162e+06	19927.8	2862.45	72610.7	2.37344e+06	236740	25961.7	181965	34454
179		738.662	43.0249	C45 H88 O6 N1	10315.7	27616.6	11122.3	75640.8	19959	767039	10762.5	59730.5	7612.01	6237.72	13778.6	0	0	46264.6	5638.16	30887	4866.65	9046.28	25235.5	53892.5	15812.8	377783	69799.8	0	24457.2	0	17584.2	43803.5	63462.6	0	70283.5	696949	0	5433.13	24141	2.56559e+06	0	0	36984.9	2.06575e+06	199784	10171.9	15953.4	5274.67
180		720.651	42.4051	C45 H86 O5 N1	800495	666082	636447	2.53871e+06	574205	3.15198e+06	1.41605e+06	1.74388e+06	499763	3325.69	17743.8	7302.78	4374.21	1.71508e+06	997850	1.06104e+06	1.28938e+06	786338	237018	806859	1.18267e+06	5.44268e+06	942461	2908.05	10675.6	39211	265410	432643	873607	268091	790124	471146	47442.6	212435	25887	2.97789e+06	290051	1.54576e+06	2.9004e+06	4.05174e+06	4.1154e+06	115281	22010.5	4132.75
181		676.66	42.4169	C44 H86 O3 N1	982961	972019	809897	2.66014e+06	428385	2.92261e+06	1.05236e+06	2.46937e+06	620629	164466	48292.7	51280.5	63858.2	2.39474e+06	1.16437e+06	1.4381e+06	1.51859e+06	775990	269434	1.12845e+06	859500	4.99829e+06	1.07315e+06	28954.5	378376	325882	329569	939367	1.63214e+06	508345	1.83618e+06	2.92525e+06	140383	1.8416e+06	753741	4.64582e+06	404643	2.16633e+06	4.8798e+06	5.73999e+06	6.99523e+06	536604	346818	4154.23
182		674.645	41.1724	C44 H84 O3 N1	326099	334804	607647	939046	473394	1.24195e+06	568606	2.40118e+06	215210	455018	90934.6	5319.65	10080.2	652500	623172	633667	704041	370140	112937	611633	450677	1.78076e+06	626882	9219.06	496518	786857	148611	176435	866625	330142	801596	899883	36661.6	1.6497e+06	510032	822947	231114	675819	1.08881e+06	586296	2.68489e+06	100719	25551.3	191587
183		718.635	41.1668	C45 H84 O5 N1	266268	276290	482377	1.00419e+06	547236	1.51697e+06	706072	1.75604e+06	186062	87892.5	12101.5	13039.3	36421.9	544613	521202	577867	566896	369694	95569.4	518464	480415	2.25324e+06	488878	25693.4	11418.4	32878.5	86903.5	64428.2	445303	210842	519385	7857.88	27559.7	25996.1	63933.6	530497	94488.2	513385	652430	333272	1.39011e+06	7037.53	20287.4	13752
184		672.629	40.135	C44 H82 O3 N1	58201.4	39119.1	168598	110323	54886.5	92918.4	97041.6	608165	27027	6744.67	57692.9	52452.8	11092.5	54892.3	146949	35866.7	139596	55317.2	4633.78	85978.9	20149.2	330325	92333.4	22975.8	83904.9	107903	0	18950.6	89075.1	50802.3	80180.7	17766	22208.2	61208.3	7486.4	75234.4	21828.8	57401.2	65122.4	33793.6	509553	45291	82425.7	30426.6
185		694.707	44.8964	C45 H92 O3 N1	236954	149854	122817	160023	43383.1	114978	108951	263830	150654	19782.6	28690.1	10319.9	22239.3	95226.6	135073	179616	172043	200877	57436	146146	43798.3	98619.9	180082	8132.24	15750.8	20837.4	17116.6	0	53175.1	14611	25309	114972	12984.1	9722.23	12762.3	4.127e+06	26709.6	55137.5	26623.7	538498	32578.4	11067.7	29549.8	25721.6
186		710.702	44.2963	C45 H92 O4 N1	77149.8	20562	40159.9	29745.6	24651.3	21324.7	0	23297.4	10829.5	6500.55	36005.3	12103.8	14376.5	9440.35	29638.9	0	19408.9	39631	11978	25262.5	0	15343.2	18384	9874.21	7678.08	21988.8	0	0	0	0	0	8429.9	13841.2	10141.2	20060.5	1.34787e+06	26423.1	0	0	88167.5	5448.23	4659.07	4540.51	17328.7
187		692.692	44.294	C45 H90 O3 N1	50186.7	20724.1	13512.9	0	0	35389.3	25473.2	59037.5	12533.7	69644	81623.6	38317.1	45513.2	27763.6	22471.7	18784.2	9082.95	35033.4	0.181997	17211.4	46981.1	162583	0	46871.1	101405	86740	0	1.18625	13507.7	0	11427.9	3.05197e+06	80309.4	109505	214488	23233.8	0	21885	11447.1	59501.5	74282.8	158454	53203.7	68205.4
188		708.686	43.5853	C45 H90 O4 N1	23800.4	19308.2	0	10549.7	0	35421.3	11585.2	0	27860.8	31589.2	47152.6	26024.1	19552.9	8069.05	6407.33	5473.81	9351.49	11771.4	16061.2	4760.67	11524	15530.9	17386.1	28822	64177.8	43927.3	0	0	0	0	0	738337	30924.3	23814.8	113398	284933	0	0	0	241280	10773	50690.1	17045.3	32274.1
189		690.676	43.0592	C45 H88 O3 N1	22067.4	7220.41	7427.2	14253.2	20390.2	5930.57	0	0	10116	20521.2	0	13162.2	11523.7	106935	6273.87	11592.4	0	9392.86	18251.2	9150.86	18636.3	87277.3	21928	0	0.342112	8878	0	0	0	0	31668.4	131646	0	4925.28	77676.5	35094.4	11165.3	42292.6	66527.6	865976	115877	7845.25	43179.6	3546.5
190		752.714	45.4008	C47 H94 O5 N1	219622	102430	69785.9	58080.6	50307.7	31038.5	34233.5	121863	84194.4	0	0	0	0	72767.8	27589.6	77542.6	102066	69610.5	119250	120422	37411.7	53728.3	124713	0	3671.04	0	174577	17607.5	96116.8	26825.6	41346.8	3612.28	5332.84	0	0	2.41337e+06	76190.9	24418.3	163063	96624.1	46552.5	3070.34	0	0
191		708.723	45.463	C46 H94 O3 N1	465344	280723	271880	243432	230436	276254	223518	315359	204470	19660.8	17779.8	33447.9	4235.41	342652	164069	221790	257449	209891	215324	369854	139417	277642	264233	7598.67	51347.1	25285.2	104613	121434	127823	46882.7	133054	230105	18048.6	14166.9	37245.7	6.84985e+06	99384.6	79537.1	106775	735226	53851.6	40571.8	32198.6	14015.3
192		724.718	44.8229	C46 H94 O4 N1	45500.4	18573.2	7909.05	0	0	0	5095.29	38225.4	51463.1	9499.12	12186.7	20723.4	14969.4	48484.5	12704.5	10097.7	16709.5	30598	28850.3	14915.4	12461.3	19046.7	10783.7	4528.38	17069	15458.7	20663.6	38391.1	15465.3	6711.73	9011.91	9075.03	7341.18	23936	4781.07	1.43368e+06	50364.6	0	0	11832	7980.07	6581.83	9711.98	13393.3
193		768.709	44.5795	C47 H94 O6 N1	39630	126697	17001.2	111083	148330	49335.6	219402	49501.8	18210.7	7960.48	16627.8	3992.82	2387.01	15404.2	9100.1	30731.2	28258.4	18051.9	28578.3	42448.9	102967	94768.4	48720.9	2901.34	4360.43	4394.54	1.95158e+06	117547	148880	64864.8	90542.1	3451.82	3658.81	6931.49	5410.39	916352	155714	74767.4	76535.7	176334	151674	3570.18	1500.68	4376.33
194		706.707	44.7622	C46 H92 O3 N1	67645.9	22764.6	10048.2	32908.9	26030.1	19094.6	17784.2	14012.5	31472.4	77704.8	24251.7	78694.7	26169.8	16519.2	26005.1	22964.2	22609.4	9330.16	16935.2	15574.2	7755.57	11132.6	15914.9	50880.3	138343	83533.9	55998	102852	44145.9	27010.7	13682	5.80162e+06	76462.2	206580	372615	135693	78128.7	62204.5	53479	55856	9606.71	239027	87206.6	52430.7
195		750.698	44.6934	C47 H92 O5 N1	60466.9	5117.09	11851.3	12966.7	11194.8	8450.14	126713	39205.2	39880.5	0	3365.29	9754.49	4997.09	5240.76	34553.2	8266.71	2174.46	2701.77	35419	10107.9	5834.5	13875.7	4842.44	0	0	0	23891.3	80074	15781.1	0	28488.2	139098	0	21971.1	22029.9	36709	20278.6	12978.9	40975.9	46066	97324.5	4644.07	0	0
196	1	722.702	42.9291	C46 H92 O4 N1	21479.6	11471.6	10893	6199.59	7430.95	12516	17638.4	25751.5	16379.6	7310.64	7012.14	10595.1	9204.28	17341.3	12617.6	7266.19	0	18103.8	14841.6	24966.2	42235.7	23069.8	24161.6	7868.2	20561.7	6493.39	5069.39	26472.9	30031.3	8105.2	31720.4	51107.2	0	9862.91	13797.3	436525	26140.5	56200.6	49161.3	1.80319e+06	22723.7	96888.8	3986.77	9253.72
197	1	722.702	44.1743	C46 H92 O4 N1	23519.9	31390.8	22759	26258	37656.4	24395.3	15533	66433.3	22247.8	41698.2	99892.2	52668.2	31549.9	28736.7	14162.2	23019.8	6591.17	4451.29	18540	14286.8	22177.7	26482.9	8522.65	51510.4	123324	63796.9	29977.1	39019.6	24167.4	19475.1	18607.2	2.9996e+06	62777.9	54905.1	104057	12536.8	25245.6	12759.2	8748.52	317923	14395.5	31208.2	63200.1	92556.4
198		704.692	43.5588	C46 H90 O3 N1	0	0	0	0	0	0	0	9870.23	10923.2	6310.77	0	0	0	0	10422.1	8314.17	9580.55	0	0	14404.6	0	119279	9544.6	0	6681.06	25008.5	0	13578	21254.5	0	23324.5	550131	13340.5	10829.8	131337	428996	21628.5	47224.9	104491	1.21545e+06	41327.8	392132	123996	9775.36
199		736.754	46.4835	C48 H98 O3 N1	396791	290166	208949	218694	269700	93479.9	123502	278069	240602	27446.5	32399.7	16464.7	8283.39	250139	250275	160472	216423	241764	180770	315268	65208.5	89892.4	269480	15915.8	15840.2	19466.5	64671.4	79165.6	63803.1	26881.3	73778	19124.9	46702	10823.5	20131.6	516059	51866.5	0	59844.6	116552	17880.9	58432.6	6404.23	13283.2
200		596.598	39.4797	C38 H78 O3 N1	31723	133557	53171.4	237794	152297	279117	469796	205901	96058.3	420655	521558	546974	343531	200842	72859.8	41335.5	1.04384e+06	107646	135007	148695	153809	535228	140641	211892	367688	244950	31970.8	325272	151836	123171	127495	836621	437161	261132	318678	154518	236476	160920	19288.8	133421	492041	1.52322e+06	890187	280608
201		608.634	42.2775	C40 H82 O2 N1	403751	213453	92653.1	786810	76221.5	2.79383e+06	538324	842523	86851.4	147454	363883	402314	14755.7	651401	184213	471668	1.70958e+06	233903	312217	181296	310744	894707	190093	11930.7	397420	125495	369287	512972	1.21063e+06	199305	597510	6859.12	3158.54	211913	18941.9	2.09528e+06	329779	85419.9	246353	358850	1.23559e+06	1.00522e+06	5554.44	5082.82
202		606.618	41.0631	C40 H80 O2 N1	1.41116e+06	341858	245013	1.94382e+06	318918	2.52753e+06	2.37824e+06	6.15588e+06	684937	18261.1	21927.1	10823.5	1.68295e+06	517537	776587	939626	2.17338e+06	331328	596159	921899	1.57608e+06	3.83335e+06	348648	23202.4	1.83816e+06	455880	1.35275e+06	645531	4.18791e+06	434313	2.27758e+06	20318.6	7267.76	106889	9750.04	1.93576e+06	696172	1.28148e+06	733481	1.24216e+06	1.87923e+06	2.2742e+06	90013.1	5921.63
203		622.65	43.0317	C41 H84 O2 N1	234526	50566.3	18761.2	568180	0	2.14612e+06	237813	1.32155e+06	34349.3	4125.75	6333.93	15547.9	4718.01	353280	79432.9	200943	858275	254164	128457	77606.3	80879.6	336018	56605.4	10603.4	33935	6298.38	187062	132184	158186	23508	130304	229531	5219.3	3629.32	18646.1	1.09351e+06	89353.7	25280.5	102985	336242	779006	8587.28	1.27528	8325.2
204		620.634	41.8101	C41 H82 O2 N1	778177	58141.1	17028.7	1.00251e+06	59563.4	1.36928e+06	805106	5.26886e+06	394581	55775.2	76252.7	11143.1	146498	324188	100653	443971	1.17226e+06	320620	241882	168032	376689	1.42128e+06	104089	5692.22	40870.7	9747.98	761569	82612.1	629149	67784.7	652572	15117	4686.25	15432.2	6564.57	1.19164e+06	125906	202846	315924	914087	975693	39539.3	19609.4	4174.73
205		636.629	40.6746	C41 H82 O3 N1	0	0	12052.1	79880.5	0	85514.8	48047.3	309117	5986.23	104777	35274.3	184237	364670	318505	25512.3	13428.2	129948	8343.57	12341.3	49505.5	26316.2	98328.3	36616.4	3139.86	124821	81106.6	70688.9	0	182785	8914.7	35254.1	104242	11390.5	28739.9	10022.4	684468	0	157194	0	647646	146563	43254.2	22875.1	5266.07
206		636.665	43.6581	C42 H86 O2 N1	595229	242319	228611	882247	150665	5.55327e+06	688663	2.64514e+06	174333	110982	19561.2	3529.35	244682	742452	341776	566266	1.4756e+06	435245	327401	363855	424899	1.79357e+06	259399	4447.08	5975.2	9004.38	559770	573881	1.5645e+06	277798	769994	912459	3736.32	13171.8	1.04487e+06	3.37317e+06	356471	143977	584624	698637	1.78073e+06	1.15596e+06	324375	14155.3
207		634.65	42.292	C42 H84 O2 N1	520867	279946	73424.2	1.12703e+06	239805	5.77437e+06	269559	3.81887e+06	55096	662449	1.52469e+06	547299	1.21389e+06	1.41722e+06	277290	453188	732752	400466	152317	407952	273724	2.12441e+06	226596	353446	2.04257e+06	758001	1.57072e+06	456494	2.36063e+06	156054	539854	1.71055e+06	538574	920999	1.8669e+06	2.88396e+06	440830	102548	1.36874e+06	354467	1.1904e+06	2.7422e+06	813944	281583
208		650.645	41.0477	C42 H84 O3 N1	1.26193e+06	539078	1.36788e+06	3.26903e+06	1.63866e+06	5.9286e+06	1.9615e+06	5.62162e+06	582413	2.1428e+06	3.45293e+06	948661	1.72884e+06	2.93789e+06	1.98013e+06	1.48862e+06	3.29013e+06	96116.4	500409	2.04423e+06	1.59457e+06	3.55667e+06	1.47978e+06	455093	2.09319e+06	609539	1.17607e+06	35448.6	1.22083e+06	1.00644e+06	231131	3.95311e+06	1.11967e+06	791052	5.36025e+06	2.18129e+06	524384	1.32533e+06	1.25007e+06	1.23505e+06	6.20771e+06	3.82303e+06	2.80458e+06	781970
209		632.634	41.0887	C42 H82 O2 N1	2.19161e+06	538598	315745	2.57954e+06	590696	5.38682e+06	1.18269e+06	2.60275e+07	383582	85293.1	23094.7	2748.87	2.75471e+06	1.15234e+06	1.09863e+06	1.06055e+06	1.65945e+06	591250	332990	875809	1.05717e+06	6.10722e+06	430366	10927.6	35768.6	13493.8	5.79754e+06	730503	5.93636e+06	443538	2.68205e+06	12089.8	20150.1	18403.7	62480.3	2.40351e+06	1.12155e+06	1.52497e+06	2.33606e+06	1.49229e+06	3.12122e+06	44529.2	17551.7	8592.76
210		648.665	43.1445	C43 H86 O2 N1	21098.2	0	0	117987	0	92016.3	55231.8	890733	23339.5	12595.2	24887.8	15703.9	94828.2	43926.9	34428	69376.7	88703.4	9425.76	0	11461.8	29072.2	265789	0.0640805	0	41004	3944.61	0.0835566	0	73287.6	0	121419	18076	4228.24	5011.92	10078	222626	0	10349.9	14126.7	435044	272981	0.0477766	23598.8	0
211		678.676	42.9139	C44 H88 O3 N1	57050.3	6896.65	12556.2	160454	0	267576	45312.5	221101	18109.6	16423.3	26482.4	13797.8	18902.1	142328	16837.1	201391	79766.8	14013.2	4701.01	86519.6	79974	417827	61205.8	0	38539.8	9983.6	27338.1	17371	463104	25995.2	175361	282159	7624.83	57188.8	71381.6	6.82784e+06	46575.6	63571	176468	1.6667e+06	282680	47340.8	29099.1	7166.17
212		660.665	42.4953	C44 H86 O2 N1	117211	27274.5	0	160196	0	300747	42391.3	1.74676e+06	0	4941.24	4488.6	5529	202152	59108.4	15823.7	177309	79466.3	10314.9	0	52716.8	15962	601761	16050.8	12770.6	161571	7516.75	0	0	632645	2597.63	432165	20745.5	6077.84	22304.9	9164.51	367136	0	84355.9	610394	281799	397929	5733.56	6987.99	3612.69
213		692.692	43.2051	C45 H90 O3 N1	0	0	0	0	0	0	0	0	0	3494.73	1.15473	23633	27305.6	0	0	0	0	0	0	0	0	0	0	34492.4	6101.18	4450.54	0	0	0	0	0	24974.9	6400.39	98161.5	32706.9	1.02897e+06	0	0	0	533921	0	4834.56	12557.1	4482.39
214		706.707	44.3299	C46 H92 O3 N1	14113.4	0	0	44205.9	29670.7	7351.88	26082.7	0	0	16839.5	24251.7	25616.3	4900.32	0	7192.59	11281.5	0	0	9623.61	0	22890.2	24683	9124.66	50880.3	141671	83533.9	57942.9	56134.1	10843.2	13178.5	39659.9	63541.4	84079.3	191717	361292	2.10943e+06	36906.2	57399.7	32386.2	545634	9094.06	338544	89070.5	52430.7
215		600.521	33.8527	C35 H70 O6 N1	38367.9	404239	0	75423.1	86845.3	454174	890193	460216	31833.5	8160.3	9138.56	4101.3	9000.19	1.54998e+06	80286.4	324715	490707	503490	213494	152082	67476.3	83314.5	52277.4	11135.9	0.017301	0	75172.7	12892.5	103129	8810.97	0	282554	29518.4	0	3738.11	679266	247775	193576	10840.9	2.28154e+06	634577	19760.7	5004.95	13118.8
216		598.505	31.3627	C35 H68 O6 N1	96357.3	107271	15982.8	63145.4	50843.1	231441	15939.6	70756.3	26553	0	5051.88	0	0	94131.1	29858	23806.4	153803	36932.4	38714.6	70885.1	0	58416.7	38141.7	0	5844.54	0	0	0	50580.7	12049.8	0	6312.67	11410.1	0	23902.1	336707	0	305142	65808.4	645682	173809	15962.7	0	3855.66
217		598.505	34.0862	C35 H68 O6 N1	890422	2.15098e+06	555703	855455	496241	1.89816e+06	873626	564374	510962	6656.96	10346.3	7991.05	7057.17	1.20596e+06	572078	170788	1.92185e+06	407035	1.09075e+06	870816	374260	616826	361809	18111.9	44152.1	3882.36	126977	81957.1	285349	145912	299871	61441.7	43961	28423.9	24895.1	3.71982e+06	317742	1.73832e+06	303018	4.29236e+06	437529	5296.62	11879.7	15578.1
218		628.552	36.1437	C37 H74 O6 N1	39573.6	24855.6	35107.7	161685	175022	109927	877810	49338.7	29363.9	20981.2	0	8343.01	7986.89	230248	27779.6	67173.1	106594	68103.2	30407	47752.9	19459	14275.3	110652	0	9776.94	13137.7	20854.9	40669.1	0.863976	0.318949	0	4765.05	6191.31	0	5559.17	1.27006e+06	229750	394350	18452.3	2.19092e+06	93618.7	5056.11	18000.2	38032.9
219		584.561	36.0763	C36 H74 O4 N1	0.14956	100871	0	58505.2	28629	30395.2	112045	43017.5	38958.7	96414	26326.7	16767.4	513717	30892.9	0	0	36139	10401	9924.18	24840.7	0	0	11879.9	183506	40836.4	262534	0	22061.6	51723.9	0	0	311966	2.01605e+06	20631.9	9499.48	1.30218e+06	167113	270749	0	2.27942e+06	216720	965744	2.17258e+06	1.08935e+06
220		626.537	36.2962	C37 H72 O6 N1	49422.3	121126	10334.4	97620.9	15689.9	379028	148239	129729	63146.2	1.14562	40983.6	30641.2	0	129187	18703.8	0	628061	66292	33455.4	177122	67205.4	64071.5	67714.6	0	0	0	21556.1	53715.5	31475.8	8136.03	19752.7	57172.9	4723.67	0	0	1.12392e+06	45255	115648	38348	327271	18781.9	38388.8	49975.1	0
221		656.583	38.2756	C39 H78 O6 N1	63085.2	278452	7560.63	98144.2	163729	58852.5	676197	32992.7	48880.1	16331.5	1236.3	6616.95	4618.36	492870	37335.8	88378.7	473724	105301	2975.19	165190	51470.8	21361	71903.6	0	5310.56	1205.16	20808.5	33668.2	44717.8	7500.23	7039.44	137589	12878.3	28.8554	3407.51	1.14312e+06	82616.8	86112.7	12107.1	2.11592e+06	440809	8824.73	36769.8	30618.2
222		612.593	38.1519	C38 H78 O4 N1	77216.5	260471	57997.5	118267	61387.5	86919.8	408821	69931.1	78836.9	23771.5	11945.6	309032	24573.2	396373	14422.7	87941.8	402562	97391	127284	156785	30214.3	32930.3	100675	9644.35	4620.88	133172	9158.93	9040.42	2331.01	40347.8	15300.7	1.29779e+06	71428.3	5293.54	21349.7	1.56333e+06	9503.49	126890	8705.58	3.30736e+06	547539	27348.2	1.30167e+06	26973.9
223		656.583	39.2274	C39 H78 O6 N1	32685.2	35923.3	3801.04	14995.7	19770.2	11099.9	9229.48	13644.1	8760.23	16351.8	1236.3	13896.8	14572.6	13553.9	6581.39	10534.2	15788.9	3634	14059.2	19416.9	9441.13	2597.15	20243.1	11153.8	969.276	5268.6	0	0	0	0	0	8884.06	6547.61	24443.3	8918.71	1.42445e+06	0	2901.91	0	98879.6	26256.5	786.4	4003.59	0
224		628.587	37.4312	C38 H78 O5 N1	33044.2	15528.6	0	0	44035	0	13210.1	0	0	25698.9	20805	9031.52	0.378764	0	0	0	72324.9	0	35831.8	17682.6	0	0	0	19295.6	12415.1	21151.6	0	0	0	0	0	21324.6	15753.8	0.313625	15733.6	419941	0	0	0	903337	0	74396.5	5600.56	6648.17
225		654.568	38.4406	C39 H76 O6 N1	87524.1	41174.6	37750.7	158647	13438.2	1.22505e+06	359403	235525	62672.8	18705.2	15214.5	10079.7	8444.96	180907	38081.8	18308.2	881540	10577.9	80008.3	202798	105074	179384	57802.8	3612.37	32858.6	12695.3	0	45562.7	133520	0	78239.4	19437.2	4848.82	2006.89	0	806405	104713	0	113058	243754	366841	15444.2	11820.1	0
226		626.608	39.2669	C39 H80 O4 N1	0	39363.2	15389.8	0.193049	21842.5	0	138274	30097.6	11769.7	66976.7	58475.7	79422.3	100532	214712	0	16811	52635.3	26560.9	31362.3	15774.8	0	34924.7	21717.1	36463.7	175842	53667.1	25437.1	0	0	0	0	84028	114353	50136.5	44384.5	161048	16238.2	0	0	939695	107267	94828.8	62527	27031.5
227		668.583	39.4221	C40 H78 O6 N1	19058.6	6350.2	9670.95	123215	16928.1	958504	252667	146830	33137.2	35984.6	0.0407074	30715.1	0.269208	110568	8463.29	12320.4	253968	19629.6	69090.7	79501.8	14561.2	162887	20236.6	0.0119045	10526.9	0.0394608	0	0	50421.6	0	28758.5	16675.4	10857.6	0.0325736	0	113384	53511.7	61326.1	33567	100618	255330	17428.8	0.0288757	0
228		684.615	40.005	C41 H82 O6 N1	12185.9	2994.48	102046	286953	138704	380099	1.22847e+06	161745	137007	31219.2	3390.31	7486.9	24019.6	4667.33	56337.4	150175	457751	9689.74	9129.91	106475	260893	219275	8537.54	0	22693.9	4133.79	72471.9	143491	254802	130689	82658.6	299086	10336.9	4578.95	2938.41	1.89634e+06	229567	58960.4	100656	4.18179e+06	989384	27577.9	4725.17	10164.2
229		640.624	39.9603	C40 H82 O4 N1	8263.31	4387.77	5167.85	21124.7	10246.7	16886.4	254717	11004.1	21287.8	2.87073e+06	61895.6	965146	1.01524e+06	24149.5	4508.94	3116.36	12596.6	6665.8	16636.5	9408.74	29941.7	29049.7	23393.6	2423.66	26516.5	9286.9	34377.1	148546	161280	66683.1	61186	7.22212e+06	958242	481912	29609.9	1.16808e+06	90634.9	67619.7	54157.4	3.70331e+06	1.08828e+06	1.3443e+06	2.17697e+06	54594.5
230		700.61	39.396	C41 H82 O7 N1	274947	190362	75550.9	274849	245357	328398	275593	246467	86627.5	32959.6	5469.03	24935.2	50527.6	381576	50476	112149	264688	38329	289472	138548	179026	162923	214496	0	18088.8	3065.76	75711.9	94235.1	32635.9	72001.9	48936.8	123652	31485.2	7397.17	14165.7	514997	56087.2	13581	73278.1	1.4582e+06	424856	29879	38168.2	16104.2
231		682.599	38.2463	C41 H80 O6 N1	155338	366302	197280	188019	173763	108403	475232	216735	75155.5	10713.3	5561.74	0.012503	8096.43	674783	105639	76578.1	239661	177737	150049	206102	113952	254364	129036	0	8010.69	0.0502606	33895.4	0	91857.5	30683.4	37493.4	20460.8	4228.66	3847.7	8730.49	300418	45550	209009	61088.3	1.33869e+06	395830	14451.8	0.152685	0.0452916
232		698.63	40.8876	C42 H84 O6 N1	226990	280365	370946	198514	164528	1.07948e+06	1.74688e+06	423511	157501	3709.27	0	0	13127.5	1.64601e+06	140472	384834	1.51839e+06	799418	312621	262192	197435	271725	211595	0	14725.7	0	10896.7	68579.6	92284	38423.8	44303	43000.4	4043.1	0	0	1.96495e+06	95659.6	56409.8	61038.6	9.33344e+06	1.93533e+06	15354.7	0	0
233		654.639	40.8979	C41 H84 O4 N1	93404.2	257229	327461	319897	179047	632197	1.11292e+06	365609	208608	2.74259e+06	116983	120590	142550	1.60541e+06	139359	379562	1.47617e+06	757025	133435	383535	114723	128646	284328	31604.3	262522	118300	46443.4	169624	56540.4	60153.9	43714.5	8.89707e+06	147959	119597	151342	2.64393e+06	81008.8	74300.4	87038.3	1.14337e+07	3.03159e+06	230627	30952.6	62370.8
234		670.634	40.1613	C41 H84 O5 N1	127982	111253	13964	42408	62068.6	125048	36572.9	32959.8	125196	304579	32733.6	46160.7	33024.2	66834	22977.1	154883	24140.2	137736	11400.7	167566	31509.9	82878.5	162053	163397	80652.7	188418	83812.4	59636.7	27280.7	17433.7	8986.45	2.82793e+06	133829	17041.2	114921	550676	63247.6	19567.9	41531.9	2.70268e+06	264627	71396.7	10763.4	23178.8
235		714.625	40.1571	C42 H84 O7 N1	387031	228387	263671	224266	406382	379996	166265	19922.6	5140.94	7754.95	5679.19	7446.76	7132.73	533219	282727	3384.03	458435	11105.3	10692.6	14437.3	167672	158413	188512	0	4464.54	1445.6	54493.3	46256.1	23354.8	22193.2	32946.4	173268	3055.05	4425.2	9968.4	588178	38306.5	17956.8	77592.3	2.5219e+06	560507	14157.8	4220.54	3759.15
236		696.615	39.2567	C42 H82 O6 N1	161704	269795	217797	194876	162294	321678	342006	267475	89711.6	6664.37	19040.3	3049.68	26367.7	1.23732e+06	116245	89071.2	286602	168388	100218	224563	117444	188968	126360	8966.37	35949.1	4322.79	27510.1	36679.5	69839.4	11550.6	44641.3	5261.17	11893.1	498.848	7111.01	316225	68737.4	292495	75673.9	3.05721e+06	381637	10539.9	7595.35	3949.98
237		694.599	37.0387	C42 H80 O6 N1	0	18447	0	0.0434507	0	0	0.0480141	10834.8	0	0	0	0	0.0513165	0.0570879	0	0	0.00404884	0	0	19535	0	0	0	0	0.0429733	0	0	8519.96	16134.3	0	4568.69	0	0	0	0	0	0	1.22787e+06	11664	110732	0	0	0	0
238		712.646	41.622	C43 H86 O6 N1	617432	664538	1.27653e+06	1.03616e+06	289224	3.06683e+06	5.22534e+06	31418.3	2302.63	11370.6	8408.31	14851.2	100698	2.29854e+06	4275.89	1.09893e+06	3.17202e+06	1.5121e+06	18398.2	3234.01	1.03002e+06	9093.72	638049	3494.44	98379.5	4071.43	242444	431009	725785	297458	252383	120036	10472.1	10903.8	48492.2	6.43731e+06	568444	171379	245709	1.71798e+07	5.01758e+06	100966	35656.9	16253.7
239		668.655	41.6518	C42 H86 O4 N1	298757	110241	191733	563582	245849	1.18191e+06	1.07331e+06	456937	316828	52250.5	75415.5	46604.6	44924.7	648237	170897	511341	1.18666e+06	567452	17103.8	393973	514121	563493	298007	4486.64	36737.3	11085	43973	495040	698977	336523	28104.3	642336	35264.8	13404.3	16217.1	4.97208e+06	280075	291838	269701	9.5478e+06	2.90797e+06	50227.1	48951.8	23740.6
240		728.641	40.7097	C43 H86 O7 N1	188692	197278	857918	4816.2	204876	577284	815613	347600	165957	92756.8	41359.9	70855	58889.4	121890	190492	90523	332245	198403	143195	398148	485151	678246	125271	16431	27192.4	28744.3	26798.6	205583	141913	125054	82459.9	1.99706e+06	27024.7	9794.83	80284.8	238367	13006.4	83308.3	40313.7	121913	359372	51224	117290	25095
241		684.65	40.6742	C42 H86 O5 N1	88067.3	49123.7	533910	16678.5	92390.8	285577	23482.6	320410	100460	741795	396998	617027	495438	44821.8	98967.1	33037.9	239299	57170.9	52713	215700	137990	38908.4	36191.5	20346.6	550208	203637	12355.1	0	23297.9	24305.4	0	2.10498e+07	249649	217975	568459	237668	30287.8	0	14103.4	40505.4	388462	475804	947847	373404
242		710.63	40.1413	C43 H84 O6 N1	723891	1.65457e+06	1.21342e+06	1.33208e+06	1.22578e+06	2.74038e+06	4.27581e+06	1.25133e+06	420557	85647.7	15121.1	20082.5	4157.71	8.83497e+06	667650	1.19111e+06	2.92495e+06	1.60371e+06	808636	1.70344e+06	746140	1.48259e+06	680509	13823.1	58523.9	56398.5	595223	426800	877285	374368	399827	1.62154e+06	44540.1	1345.95	0.650053	3.17387e+06	786936	1.04978e+06	641877	1.61154e+07	3.01635e+06	50995.9	21334.8	21040.3
243		726.625	39.3138	C43 H84 O7 N1	408125	11975.3	13934.5	140143	59337	311377	300828	35656.5	32686.3	31386.3	12403.1	57635.4	7054.72	880268	21837.8	246540	506492	69032.1	251652	276616	58595.5	301725	91595.8	0.0301581	0.44536	8049	73200.3	182705	161392	33009.8	21070.8	22185.4	8275.51	13178.3	0.0221993	1.78127e+06	91785.9	63687.1	38794.2	9.70655e+06	531376	0.549212	15161	3543.86
244	1	708.615	38.2728	C43 H82 O6 N1	36813.1	397939	152600	72445	119082	188778	39143.2	134833	13741.9	26915.5	5828.65	4425	63961.2	130082	59048.7	2332.24	118289	27399.2	39438.3	232238	27420	221636	41152.2	10383.1	25794.4	8456.11	14955.7	12211.2	87066	0.0839339	19439.9	60336	50524.2	0	17751.5	157929	46772.5	1.20997e+06	164723	908603	214391	21496.5	21356.1	39265.8
245	1	708.615	40.1544	C43 H82 O6 N1	507825	85485.2	423269	1.06482e+06	91780.8	7.922e+06	711614	350654	125202	4923.12	81646.5	25088.8	30436.1	606339	248624	78276.2	1.38586e+06	251629	169012	630242	438812	1.20389e+06	88029.6	0	33026.8	27229.8	77395.5	155078	236528	65603.6	225461	140689	6410.29	5046.24	0	1.1955e+06	187519	0	443007	1.28042e+06	758085	13829.4	3239.07	0
246		706.599	38.8205	C43 H80 O6 N1	104644	10748.5	110610	230791	24708.1	3.01359e+06	101652	575311	31929.1	9609.8	6713.51	3670.47	5404.78	196335	102082	20661.7	527649	55310.5	26711.6	390572	151086	860102	35269.2	0	22728.4	0	9481.67	0	150815	0	115741	2979.79	0	4673.92	9620.34	128140	107512	0	289441	70005.1	152358	0	0	0
247		726.662	42.3296	C44 H88 O6 N1	351681	225058	12239.3	184949	165771	422726	297992	22308.7	152534	16093.9	3192.1	0	0	8214.38	44061.5	109577	388375	303915	217055	212773	139348	141798	10936.7	6575.69	6397.45	3243.2	32214.1	43440.9	50902.9	13145.4	0	203486	0	565.284	0	1.52623e+06	17936.4	0	0	5.9651e+06	733875	4887.59	0	1894.85
248		682.671	42.3757	C43 H88 O4 N1	145654	105704	105339	67222	24297.5	170024	279210	29917.2	135658	12289.5	28814.2	847.375	6576.26	156487	59866.8	122844	266953	16958.5	136674	174695	71290.5	120146	80127.6	9537.99	32852.2	7482.95	29931.7	51594.4	53127	0	68097.9	250085	8517.61	10677.2	8237.66	1.81263e+06	9782.93	39194.7	30330.2	5.47961e+06	629321	8692.28	7266.63	25905.4
249		724.646	40.8088	C44 H86 O6 N1	279706	250180	151940	201593	226543	181931	363632	262972	150273	24303.2	6827.14	18675.9	8305.39	1.1437e+06	131076	163049	351382	194675	134729	223712	123225	180879	150598	0	12722.5	5995.17	15282.1	25110.5	66237.7	18838.7	34010.5	6471.41	5661.88	0	3695.81	517657	44833.5	20948.8	48981.3	5.53197e+06	464838	5003.7	50932.4	3957.82
250		740.641	40.06	C44 H86 O7 N1	267533	173134	25552	207055	304577	106342	57664.2	111166	199707	0.0365402	10717.8	0.00982377	27456.2	410433	70892	60295.2	282231	20496.8	78574	337034	96196.3	28524	187714	3707.18	5655.04	3452.13	60430.9	31759.6	83129.8	9825.23	12723.4	5013.81	3475.08	0.00793459	18356.7	563319	52440.2	18203.5	50078	3.98713e+06	45926.9	4280	22289.4	4798.43
251		740.677	42.9696	C45 H90 O6 N1	9993.57	10341.8	13834.5	139795	165389	192441	180021	24593.2	117396	10850.7	2940.48	11997.8	7858.25	85592.5	70707.6	81178.6	92437.2	103433	15671.9	64082.8	102940	172287	19136.8	0	21525.6	3632.57	29197.9	23036.2	126876	24400.2	34408.9	1.08959e+06	12442.9	3202.7	12012.1	939060	0	24907	55875.7	2.54382e+06	214868	29751.4	51558.6	8302.06
252		696.686	42.9579	C44 H90 O4 N1	56055.9	52052.6	10231	77988.2	89624.1	21497.3	6158.82	31027.4	50579.1	35906.6	9255.65	4641.21	203745	21891.8	18411	10381.8	8520.62	77421.9	13531.2	33336.2	22526.2	38255.4	27194.4	50554	23066.6	4280.5	10579.2	59482.2	63878.4	13301.5	42758.2	1.19473e+07	51402	22625.8	30273.6	478719	30961.4	35964.9	59057.6	227920	209534	327456	380236	189984
253		712.681	42.3363	C44 H90 O5 N1	19069.9	26430.1	16562.7	16611.6	119160	53044.9	13850.2	72509.2	16401.5	54264.5	19069.4	61849.7	49941.9	12003.8	16824.3	37146.6	29783.3	24529.5	21524.9	12677.7	52795.9	42843.8	8209.99	6732.58	75853.5	80929.7	62675.8	10157.6	42668.6	16559.3	73527.1	1.58785e+06	43358.8	98311.2	255709	470371	133597	16051.6	7814.09	298654	72547.8	104162	99400.6	154317
254		756.672	42.2616	C45 H90 O7 N1	5603.31	5760.27	43689.6	17712.9	29237.1	34837.7	6611.95	31548.1	24890.6	3708.83	6936.15	8934.71	6785.51	8766.6	11864.4	13709.6	14419.3	29488.9	3576.38	30790.3	8488.89	12987.4	20774.1	7208.44	64400.5	3536.22	0	0	5702.03	0	13922.2	126885	16481.3	16558.5	6496.26	58297.5	0	8464.12	9562.84	62866.7	47724.6	12812.9	13820.6	28513.9
255		738.662	41.5413	C45 H88 O6 N1	329465	259513	144020	195482	315834	291775	347982	322282	170278	9303.88	5945.36	15856.1	5623.63	882545	218580	297484	235478	383175	213905	354243	200171	333274	207430	2878.07	6378.41	9955.55	76213.3	48349.1	144611	30316.8	66459.5	961342	6316.17	21606.4	39163.2	1.25227e+06	111477	49964.1	31011.1	7.22294e+06	420655	63503.3	112273	12818.6
256		754.657	40.801	C45 H88 O7 N1	895945	494291	464274	613920	199515	572726	349259	664189	365910	12176.4	24420	10088.2	9392.65	584787	484994	381378	484416	520601	384241	545028	436324	665107	430372	7874.77	21213.1	0	157489	140670	189003	80021.3	73893.1	9201.92	4956.46	0.0288151	7348.78	1.37231e+06	155650	20362.8	78389	5.32885e+06	200358	24217	13558.7	4502.28
257		754.693	43.6316	C46 H92 O6 N1	260901	49650.8	7613.25	90861.3	132285	14842.7	20714.2	122161	159560	0	5636.26	0	4292.1	173292	5866.65	157751	13849.3	178896	102119	85737.1	111672	149692	10921.3	2251.25	17454.8	0	26266.2	0	38696	0	0	133475	3373.02	0	6220.94	162214	0	0	28340.2	1.21221e+06	16761.8	3730.29	5186.44	8910.98
258		710.702	43.3459	C45 H92 O4 N1	0	4522.28	10180.5	18769.3	13518.9	14357.2	9846.34	10256.7	12675.7	98620.2	10064.4	62068.2	14926.2	0	0	0	0	0	10728.9	0	0	0	0	34352.9	90375.6	17511.1	0	0	14987.9	0	25453.7	124064	18046.6	31038.2	274014	42330.5	12462.4	0	31593.6	62102.8	28529	47476.7	6855.67	54643.9
259		726.697	42.8863	C45 H92 O5 N1	6313.83	0.312534	195535	170701	87172.2	37436.4	25623.1	12196	1.12735	218544	278868	179239	228030	0.60018	0.40773	28940.8	8094.47	56790.9	0.145931	15632.4	19005.7	12225	13054.4	172451	407659	203234	54324.5	34110	37927	24021.5	6598.88	942894	217506	206056	304809	293502	49480.6	37822.9	61673.7	24653.5	16236.2	172251	153423	234183
260		752.677	42.338	C46 H90 O6 N1	35533.2	43163.2	24244.4	58693.8	79164.2	47669.4	49766.4	74016.7	68929.2	0	0	0	0	49088.5	40645	79168.6	28273.2	12953.4	28373.9	19477.2	51364.4	43472.8	15086.9	0	9223.92	0	22053	14992.3	0.103798	29494.4	21363.5	43207.9	0	3005.71	0	148791	29559.5	27575.8	15855.8	2.02052e+06	36321.3	0	0.0253157	4621.76
261		708.686	42.0519	C45 H90 O4 N1	0.131943	0	0	0	0	20075.7	0	0	9608.16	0	5033.77	3988.55	4173.12	16823.1	0	0.0657819	0	11650.7	13799.1	14879.5	5570.11	0	0	0	5109.74	0	0	0.0886869	0.0135881	0	0	22288.3	8291.94	5541.42	8494.66	147241	0	8032.49	0	1.96364e+06	0	34475.4	16831.4	8751.89
262		768.672	41.5962	C46 H90 O7 N1	214457	74091.3	47352.1	25032.2	37282.9	53005	23837	46888.7	19294.8	0	6237.4	0	0	34727.3	127000	52946.5	23903.2	49657.3	136506	162857	115990	62408.3	53649.5	2932.48	0	0	17235.1	0	7450.91	1207.12	14283.3	4248.58	0	0	3928.23	180330	23546.1	11491.8	22025.7	1.36134e+06	17452.5	6650.61	5556.26	3241.98
263		724.718	44.3119	C46 H94 O4 N1	174554	254982	162176	110328	102243	140231	170516	100549	221632	10360.7	21647.9	29749.3	73287.1	286348	229109	140634	336658	310969	91708.9	320164	115360	227399	255490	30965.7	40380.6	17997.8	34017.5	91855.4	82513.3	43015.3	82005.9	314168	8812.85	30536.4	69076.8	661304	102245	58902.8	88028.2	1.37552e+06	95817.7	19052	40599.8	33593.6
264		768.709	44.266	C47 H94 O6 N1	579170	220543	194645	100993	521145	123255	207354	342864	92924.7	7960.48	16627.8	3992.82	10368	254881	174964	193317	234402	18779.2	262327	21167.1	52108.5	315430	215505	2901.34	5543.92	4394.54	109129	177907	415849	119769	146228	6256.75	3658.81	13621	5410.39	808792	171529	155831	75230.2	1.15986e+06	142717	3570.18	1500.68	5100.8
265		766.693	43.2749	C47 H92 O6 N1	10975.6	37752.4	73204.8	52557.5	76568	15289.2	52268.5	8347.88	12977.4	0	0	0	0	30386.3	24783.6	12173.5	24726.2	9991	54900.5	45397.3	22943.1	30580	53589.5	0	0	0	0	21556	12139.9	15948.3	7807.27	186937	0	0	10886.6	821836	0	18288.3	0	1.39155e+06	13732.9	1808.62	0	7493.5
266		1227.76	30.6728	C60 H111 O23 N2	740432	767461	362131	639194	767524	3.15827e+06	651199	2.44812e+06	501986	493901	156791	199089	96360.1	1.63723e+06	871803	732622	724090	537312	466593	724212	884472	1.9208e+06	470512	61884	536810	33493.7	619881	602271	2.86547e+06	972835	1.49289e+06	2.61524e+06	265392	627963	1.91521e+06	1.59758e+06	1.08473e+06	302229	1.48067e+06	677016	3.18932e+06	696161	397294	989726
267		1243.75	29.8332	C60 H111 O24 N2	0	1.0508	0	0	0	0	0	0	0	1.04383e+06	188544	23180.8	116843	98405.8	0	0	0	0	0	0	27035.8	166748	0	49083.3	77261.1	28186.8	0	0	0	0	0	188781	141355	61333.2	178753	0	0	0	0	0	1.13985e+06	130634	109056	49221.5
268		1339.88	38.8603	C68 H127 O23 N2	2.22701e+06	2.15074e+06	2.07008e+06	2.90041e+06	2.0375e+06	3.82306e+06	1.37507e+06	5.64943e+06	1.53088e+06	744806	1.66012e+06	691494	2.11828e+06	1.38781e+06	2.66941e+06	1.2681e+06	2.28269e+06	1.41915e+06	1.08037e+06	1.97954e+06	2.11598e+06	3.9323e+06	1.68349e+06	1.04788e+06	1.54771e+06	3.36321e+06	585124	1.19521e+06	2.0929e+06	3.31729e+06	2.28807e+06	1.75363e+06	1.61907e+06	1.8036e+06	1.40794e+06	972475	2.23239e+06	745090	1.5553e+06	937812	5.31549e+06	1.13477e+06	1.24111e+06	1.08209e+06
269		1337.87	37.1187	C68 H125 O23 N2	2.53779e+06	3.15822e+06	1.85494e+06	4.35993e+06	3.01022e+06	7.5114e+06	1.73663e+06	9.91323e+06	1.3662e+06	1.85025e+06	3.38832e+06	572636	4.73835e+06	3.28189e+06	5.30982e+06	1.64465e+06	2.62077e+06	1.67314e+06	1.64928e+06	3.19381e+06	2.28214e+06	8.05723e+06	2.32609e+06	2.6624e+06	4.34537e+06	4.20805e+06	1.47326e+06	1.8573e+06	5.46233e+06	3.30359e+06	3.11996e+06	4.22491e+06	3.10072e+06	2.48851e+06	2.94559e+06	1.99363e+06	3.46106e+06	1.12105e+06	3.39743e+06	1.553e+06	6.92546e+06	1.52826e+06	2.33729e+06	2.62293e+06
270		676.528	32.3816	C37 H75 O7 N1 P1	0.15675	0	63599.4	0	0	329579	0	0	91093.8	0	37966.8	62665.4	0	54163.4	3.37189	0	0	0	0	1.54509	0	0	0	0	0	0	0	0	77339.1	0	99974.5	298492	0	62016.4	0	293806	0	0.105042	0	74303.6	1.20628e+06	829070	1.27209e+06	0
271		642.618	49.107	C43 H80 O2 N1	186593	2.12577e+06	151425	1.15006e+06	490828	2.34056e+06	510011	5.79259e+06	262256	138824	6419.79	108851	16860.6	765213	530638	293337	695476	512077	289541	519084	392912	2.02387e+06	237284	231334	39914.4	42295.6	243471	300947	415445	476812	568386	23645.6	206285	95230.9	131730	346012	328757	0	333262	320674	2.88504e+06	250620	4854.59	0.0427035
272		640.603	48.1772	C43 H78 O2 N1	241885	3.17475e+06	1902.42	3.24302e+06	1.62642e+06	2.03747e+06	1.01717e+06	2.95171e+07	124187	0	0	0	1299.58	895554	747587	19669.4	1.23399e+06	971251	401886	1.9395e+06	424071	995659	622788	0	0	0	626203	262667	55209.6	709693	792835	0	1327.34	2638.97	1082.85	786736	424328	0	359742	93953.7	2.00076e+06	4198.01	2154.88	1832.36
273		670.65	49.7225	C45 H84 O2 N1	14424	36932.3	21624.2	73890.4	30113	588231	57344	187261	70443.9	53640.4	61166.8	7009.13	44462	51537.1	10838.7	2733.27	212261	27232	50353.8	108111	31968.8	443325	48992	0	54712.1	5233.85	12866.3	24707.6	80416.8	17590.6	87729.4	4421.45	29185.7	0	18899.8	25709.2	16259.6	0	49451.7	6395.37	558511	30462.1	0.112734	0
274		668.634	49.2144	C45 H82 O2 N1	7.70746e+06	4.40739e+07	4.63703e+06	5.72364e+07	1.64959e+07	4.35189e+07	1.88451e+07	1.94221e+08	7.47355e+06	4043.63	3848.2	4255.7	5013.35	2.62072e+07	1.96646e+07	3.3743e+06	2.47885e+07	1.11528e+07	7.98907e+06	1.9456e+07	1.24e+07	3.42443e+07	8.42064e+06	4144.87	495942	6445.42	7.80657e+06	6.43891e+06	7.10085e+06	1.3444e+07	1.58876e+07	7018.17	386597	4125.73	76906.2	8.34957e+06	9.117e+06	2691.94	9.36398e+06	6.17466e+06	8.49981e+07	2485.39	2488.39	1496.87
275		666.618	48.2063	C45 H80 O2 N1	3.61301e+07	2.24453e+08	3.67618e+07	9.14623e+07	1.46002e+08	1.05656e+08	2.22694e+07	4.54049e+08	3.97182e+07	5.64365e+06	1.81376e+07	4.70034e+06	1.16847e+07	6.51334e+07	1.32442e+08	1.12825e+07	3.8335e+07	1.81127e+07	3.27704e+07	1.21453e+08	6.72751e+07	5.62667e+07	2.86636e+07	8.97537e+06	1.46393e+07	3.14221e+07	5.7357e+06	1.44357e+07	1.58473e+07	1.36494e+08	1.30363e+07	6.33784e+06	1.97562e+07	4.85395e+06	4.42483e+06	2.06752e+07	4.16636e+07	228200	1.78213e+07	1.44663e+07	1.44056e+08	9.83653e+06	951026	5.56818e+06
276		664.603	47.4483	C45 H78 O2 N1	2.10703e+06	8.77993e+06	2.22822e+06	1.22793e+07	5.40691e+06	5.20392e+06	2.1172e+06	4.21563e+07	2.30808e+06	410952	13882.1	1.00235e+06	5.64412e+06	5.08642e+06	7.62713e+06	1.04183e+06	4.63226e+06	1.63971e+06	1.76853e+06	5.69584e+06	3.09471e+06	3.40305e+06	2.6766e+06	16361.4	53485	32154.5	1.11056e+06	1.60654e+06	2.02103e+06	6.62284e+06	2.35581e+06	7419.35	4.09528e+06	720006	13948.3	1.80003e+06	3.2131e+06	0	1.92055e+06	1.44769e+06	1.10058e+07	2.06064e+06	2.37987e+06	780181
277		696.665	50.1103	C47 H86 O2 N1	65531.2	7401.21	8203.99	577396	5110.11	1.6259e+06	146030	2.22283e+06	46498.9	0	5621.72	3617.99	1837.78	329330	8489.82	4802.48	411426	51662.3	28184.2	23204	54474.1	1.03559e+06	47306.7	1685.93	35461.4	3810.72	44656.5	64800.9	186200	7293.91	200931	4426.89	6508.97	3866.03	2194.56	58133.7	9570.16	2734.53	76552	68649.6	1.37338e+06	3505.99	2677.18	1325.01
278		694.65	49.2223	C47 H84 O2 N1	1.34592e+06	719836	518315	1.55859e+07	1.15392e+06	1.91948e+07	4.80327e+06	7.29059e+07	2.64492e+06	94899.9	80819.1	33610.4	138614	7.82336e+06	1.60081e+06	966868	1.10191e+07	2.9974e+06	1.51212e+06	1.25521e+06	2.4663e+06	1.35131e+07	1.87105e+06	0	216996	11343.4	1.86417e+06	1.95181e+06	4.0878e+06	1.59077e+06	5.52402e+06	0.477193	88098	36664.7	6.08261	2.1327e+06	2.41264e+06	0	4.30804e+06	1.67178e+06	1.9023e+07	134419	5.51684	0
279		692.634	48.4576	C47 H82 O2 N1	1.12526e+07	1.04054e+07	4.38065e+06	9.93343e+07	1.05804e+07	4.34539e+07	3.4265e+07	2.57778e+08	6.51109e+06	213514	591443	4753.06	321467	3.72177e+07	1.32662e+07	1.69959e+07	6.54812e+07	3.23389e+07	8.32798e+06	8.15028e+06	1.63047e+07	3.51565e+07	1.98656e+07	9058.3	972379	157015	1.31755e+07	1.3917e+07	1.4275e+07	1.62986e+07	3.30537e+07	352104	223256	276125	13513.5	1.85869e+07	1.38061e+07	0	2.66367e+07	1.74579e+07	1.86718e+08	633148	327883	8781.7
280		690.618	47.776	C47 H80 O2 N1	4.18728e+07	1.07501e+08	1.64532e+07	2.74574e+08	6.6207e+07	8.84155e+07	1.28468e+08	7.96073e+08	2.83291e+07	4.03085e+07	7.66688e+07	1.19394e+07	4.08089e+07	7.41125e+07	5.41233e+07	4.40906e+07	1.05718e+08	7.95196e+07	1.95137e+07	7.00412e+07	4.30958e+07	1.10215e+08	3.33037e+07	1.15125e+07	33436.8	4.33422e+07	4.66018e+07	2.80159e+07	4.00844e+07	4.27485e+07	6.37403e+07	3.00842e+07	26853.4	1.85712e+07	62611.1	3.5856e+07	4.37835e+07	481723	4.16203e+07	4.69003e+07	3.31031e+08	4.43986e+07	3.22132e+07	1.07815e+07
281		688.603	46.9972	C47 H78 O2 N1	2.02007e+07	5.66374e+07	1.01316e+07	1.37842e+08	3.64373e+07	7.14267e+07	2.58231e+07	6.79299e+08	3.1178e+07	6691.42	54298.8	2.01703e+06	54560.5	6.14131e+07	3.3875e+07	7.64954e+06	6.11585e+07	3.46609e+07	9.88248e+06	4.91272e+07	1.5301e+07	3.32332e+07	1.39697e+07	1.09953e+07	6.85975e+07	3.02183e+07	1.59917e+07	3.0711e+07	3.6254e+07	1.33104e+07	6.98583e+07	8902.63	22506.3	2.24514e+07	5.23264e+06	3.63508e+07	2.81149e+07	547266	3.40051e+07	2.63321e+07	1.85425e+08	28322.7	3.835e+07	1.1002e+07
282		722.681	50.0707	C49 H88 O2 N1	189360	15512.4	100524	1.05145e+06	103178	3.14586e+06	501791	6.67992e+06	299216	63349.8	10091.8	6779.21	178068	903849	164532	143131	1.08262e+06	353992	180266	77985.1	253681	2.04545e+06	195827	0	224898	2497.98	165031	368187	744420	184218	732562	72340.8	163958	47494.1	5387.98	221360	359462	54078.1	523662	297896	2.43416e+06	12564.2	18455.2	0
283		720.665	49.3332	C49 H86 O2 N1	1.55475e+06	251211	384400	1.0192e+07	672343	6.9566e+06	2.83233e+06	3.07183e+07	634568	9322.63	1.05462e+06	4347.9	576058	4.46041e+06	1.13307e+06	1.42939e+06	1.07337e+07	3.61361e+06	1.00266e+06	410519	1.46917e+06	6.71918e+06	1.85452e+06	3537.68	5486.8	204506	1.38732e+06	1.65391e+06	1.47685e+06	1.38175e+06	4.17317e+06	349663	9581.8	260596	261669	1.58164e+06	1.43428e+06	0	2.98652e+06	1.63056e+06	1.8222e+07	785375	385747	12335
284		718.65	48.614	C49 H84 O2 N1	1.16751e+07	2.50639e+06	1.35213e+06	9.09583e+07	3.91518e+06	3.91928e+07	3.73912e+07	3.49486e+08	8.57015e+06	8982.73	1.74057e+06	385203	1.69654e+06	2.77209e+07	5.61883e+06	1.87631e+07	6.61166e+07	2.38773e+07	4.68654e+06	2.75052e+06	9.08717e+06	5.69354e+07	1.27391e+07	0.489673	5.27959e+06	250253	1.66629e+07	1.13418e+07	1.79681e+07	5.19864e+06	3.88772e+07	1.38218e+06	713150	593957	646960	9.45939e+06	1.41234e+07	0	2.30575e+07	1.52467e+07	1.03838e+08	1.58853e+06	750481	56511.6
285		716.634	47.9274	C49 H82 O2 N1	1.79974e+07	4.05293e+06	3.53076e+06	1.3235e+08	8.16178e+06	1.45339e+08	2.85473e+07	8.78428e+08	3.05671e+07	2.85877e+06	5.2158e+06	931537	1.9939e+06	7.22463e+07	9.55624e+06	1.00246e+07	1.09109e+08	3.37323e+07	7.40713e+06	1.2389e+07	1.28881e+07	7.14429e+07	2.06941e+07	5120.56	435481	106731	1.63007e+07	2.96124e+07	5.97115e+07	7.74651e+06	1.23458e+08	343578	2.02985e+06	79682.8	685211	2.69613e+07	2.27928e+07	0	4.56516e+07	2.01867e+07	1.54058e+08	2.90295e+06	1.05642e+06	38721.8
286		714.618	47.3286	C49 H80 O2 N1	5.15678e+07	6.37997e+07	1.69861e+07	2.24045e+08	4.5817e+07	3.66102e+08	8.0738e+07	3.05517e+09	7.8554e+07	7.27921e+07	1.44044e+08	3.48828e+06	1.50833e+08	1.59517e+08	3.73117e+07	2.98317e+07	2.5398e+08	9.39464e+07	2.21673e+07	1.07436e+08	4.69722e+07	1.87569e+08	4.78504e+07	1.23391e+07	2.51064e+08	3.94419e+07	2.17391e+07	8.7037e+07	1.25383e+08	3.46645e+07	2.22758e+08	3.26188e+07	1.42897e+08	1.87064e+07	2.8751e+07	5.34152e+07	7.28087e+07	0	5.90738e+07	6.04008e+07	2.22579e+08	9.95931e+07	4.99936e+07	1.20724e+07
287		752.728	51.4587	C51 H94 O2 N1	12282.3	0	3576.81	214929	15228.7	566949	190741	701917	74231	76961.9	95059.4	13044.9	4946.34	241531	3898.3	68769	156977	75649.2	22939.5	0	34642.7	911826	30798.8	0	155412	0	41733.9	93883.5	285983	13010.5	126216	62184.7	16782.1	35961.1	73888.2	45814.8	73276.9	5512.48	167393	63220	760228	17051.6	62352.1	0
288		750.712	50.8476	C51 H92 O2 N1	48894.1	8463.75	94311.8	353307	36430.4	1.45627e+06	519877	3.14896e+06	253241	224689	309514	36189.3	361155	425204	141321	99259.2	366542	162111	128916	38816.1	147601	1.44433e+06	110613	0	16178.7	0.0755986	139110	230219	705850	105802	470213	4773.97	132522	4875	272889	93359.6	96499	2011.6	553402	155757	1.44751e+06	224148	191993	0
289		748.697	50.1876	C51 H90 O2 N1	481502	53531.2	139413	2.76111e+06	191240	2.32374e+06	690180	6.04438e+06	181356	2.51754	7267.06	15553.3	24550.9	960179	399386	489969	2.11592e+06	944454	221704	79134.2	533438	2.83016e+06	355052	0	182455	26568.2	337161	622578	456545	495369	1.27334e+06	98691.2	9381.21	70035.8	10671	362075	546102	21075.7	959522	494621	5.41273e+06	19119.2	3575.48	0
290		746.681	49.5639	C51 H88 O2 N1	2.30895e+06	470392	920954	1.84091e+07	1.36536e+06	1.06797e+07	6.11517e+06	1.09939e+08	1.91714e+06	0	3099.69	0	2796.22	7.50295e+06	2.84211e+06	3.50306e+06	1.81719e+07	6.4764e+06	1.36802e+06	808662	2.73273e+06	1.48328e+07	3.13776e+06	0	0	0	3.64654e+06	2.66854e+06	3.41422e+06	1.30128e+06	1.03145e+07	0	0	0	0	1.95653e+06	3.74109e+06	18520.8	5.79465e+06	3.25041e+06	2.01727e+07	0	0	0.540048
291		744.665	48.7796	C51 H86 O2 N1	2.59499e+06	273125	1.00333e+06	1.20801e+07	1.52918e+06	2.06238e+07	2.56558e+06	1.15414e+08	4.82994e+06	540599	861039	241400	1.72825e+06	8.16187e+06	1.98621e+06	3.50031e+06	1.39819e+07	3.90146e+06	1.65198e+06	1.22682e+06	2.73587e+06	1.04977e+07	2.55823e+06	31422.2	2.86071e+06	210927	1.18362e+06	3.22742e+06	8.97562e+06	1.44692e+06	1.74073e+07	684874	785739	469210	421947	2.3552e+06	3.16171e+06	0	5.63758e+06	3.66778e+06	1.51881e+07	1.05999e+06	502127	80461.9
292		742.65	48.1161	C51 H84 O2 N1	1.97974e+06	256829	645485	1.23671e+07	1.71887e+06	2.56921e+07	2.76131e+06	2.01874e+08	2.5881e+06	4419.36	2.72989e+06	240163	6.90114e+06	7.75961e+06	1.64568e+06	1.74337e+06	1.70537e+07	5.33241e+06	1.16424e+06	2.10142e+06	1.99147e+06	9.46854e+06	2.28535e+06	0.449594	9.77771e+06	6986.79	903998	4.5907e+06	4.21628e+06	1.71934e+06	1.57616e+07	204601	9635.19	5.17085	67020.7	2.05747e+06	3.73343e+06	0	4.45194e+06	2.73533e+06	1.16551e+07	3.64148e+06	26743.2	251365
293		778.744	51.5461	C53 H96 O2 N1	45694.2	0	148395	71862	17706.3	1.2311e+06	189539	1.85541e+06	142981	125901	23089.2	2720.15	8225.01	195895	182341	141290	269796	17363	90843.1	0	161460	883284	0	0	9910.89	23111.9	7502.2	140331	284962	83922.8	470398	146577	34251	18754.6	10120.5	54098.2	128581	2380.03	278898	129156	593258	29330	71658.4	0
294		776.728	50.93	C53 H94 O2 N1	184112	0	107033	519885	54200.6	984053	327306	1.90913e+06	31647	14103	61623	11836.8	13377	270093	286534	366655	754192	280595	134257	30080	228116	1.30582e+06	99018.8	0	33143	0	19881.2	108140	117553	237953	521758	45327.3	7760.09	4379.83	33502.5	76048.6	111848	0	280265	173390	2.03143e+06	14088.8	20075.6	0
295		774.712	50.2534	C53 H92 O2 N1	520540	177491	381068	2.09394e+06	424161	2.57652e+06	1.30829e+06	2.00113e+07	344810	1.27356e+06	7587.77	3615.38	2.89609e+06	1.52274e+06	1.10961e+06	1.29226e+06	3.51752e+06	1.73395e+06	400699	301996	642905	5.07254e+06	574091	5632.8	3.9258e+06	560603	509491	710551	721184	485927	2.99251e+06	1.05551e+06	1.18227e+06	34449.3	766145	462436	1.12662e+06	25106.4	1.34414e+06	1.0262e+06	4.13553e+06	898588	519919	50590.1
296		772.697	49.5326	C53 H90 O2 N1	72953.8	11189.3	39302.3	35044.7	439093	1.78863e+06	365822	164261	231449	1.02185e+06	1.4588e+06	784017	3.07894e+06	6539.8	6266.32	76026.1	439174	51458.1	125322	84755.8	409337	52888	259788	14728.3	2.77246e+06	597513	54972.3	463585	78362.7	828918	2.45078e+06	1.17597e+06	1.43116e+06	4147.29	10383.8	317378	2337.01	10735.2	12006.4	13131.5	13955.2	9129.13	491207	16813.4
297		770.681	48.8502	C53 H88 O2 N1	753349	106053	355474	14304.4	594146	1.12177e+07	1.1523e+06	148249	3.38686	699199	961517	147320	4.12382e+06	10905	745211	1.26876e+06	5.5801e+06	6272.03	629189	756985	1.03622e+06	5.33425e+06	849915	64571.6	3.51203e+06	356272	151938	8616.73	1.93675e+06	689611	8.5316e+06	900652	1.32538e+06	372536	487573	347083	1.2812e+06	4601.41	4529.44	1.29249e+06	34.3012	1.18575e+06	590645	124680
298		800.728	50.3758	C55 H94 O2 N1	42759.2	0	52943.2	38434.6	40514	411175	136275	1.42652e+06	26852.8	14903.3	142204	84244.7	14077	113149	156610	427787	309135	68526.2	53439.5	13776.5	116145	797696	41644.3	0	127324	4592.6	9791.27	5572.31	67327.8	124700	364782	17806.1	109122	23047.4	57100	4166.51	35028.5	957.965	84946.7	112638	327736	4311.21	25694.9	2886.02
299		704.634	48.1994	C48 H82 O2 N1	106275	347115	9178.98	434106	107484	305143	154594	7.65936e+06	18263.5	0	13558.6	0	0	512353	46366.2	79833.3	703467	201079	34715.9	121292	72809.3	356597	61416.8	0	3686.17	0	128907	0	176972	133997	225557	0	0	0	0	29332.6	32200.4	0	221602	122000	465456	0.589537	0.350069	0
300		702.618	47.5811	C48 H80 O2 N1	76452.5	232465	12581.4	2.21379e+06	144059	718409	17480.8	7.06489e+06	250172	53520.2	67486.4	10115.8	36210.8	855323	188254	0	800734	191209	59466.2	288420	219454	460762	51594.2	0	12398.1	0.588174	52334.4	174928	475728	101298	1.19989e+06	25192.8	17951.3	3329.32	7078.42	61494.6	321951	0	56312	95072.3	1.75165e+06	7936.95	13578.5	0
301		732.665	48.9423	C50 H86 O2 N1	6042.78	0	0	466642	0	33016.2	8965.07	83425.4	18658.2	0	0	0	0	191389	0	13697.1	222272	17824.9	0	0	0	87844.7	7583.97	0	0	0	9918.82	13321.8	0	3619.38	80542.1	0	0	0	0	7247.79	0	3317.22	43686.2	24727.8	548815	0	0	0
302		728.634	47.4833	C50 H82 O2 N1	459743	394039	86921.6	1.51863e+06	585960	1.29317e+06	863987	1.07767e+07	652032	16626.3	1.23516e+06	19052.1	232082	857461	191378	294226	1.83508e+06	887903	187821	1.04531e+06	354176	1.53444e+06	369261	19550.2	140414	21306.8	313598	1.0862e+06	1.25016e+06	306493	2.74794e+06	48146.5	255749	6207.65	8638.06	242108	995438	0	731126	919408	2.44242e+06	22946.9	11666.3	5792.23
303		863.691	45.5422	C59 H91 O4	480011	654011	418351	1.14872e+06	228738	3.76424e+06	1.07493e+06	5.94657e+06	507092	30777.5	5672.22	6415.69	431437	801960	787833	1.18539e+06	1.03663e+06	591424	467079	642536	565605	2.24867e+06	250298	5927.88	58099.3	9907.23	213467	739403	901024	495224	1.46824e+06	1.56315e+06	7665.46	5201.37	17382.4	1.05248e+06	612707	62238.9	1.50311e+06	897397	1.43697e+07	76872.2	3986.86	13465.8
304		880.718	45.5802	C59 H94 O4 N1	2.13156e+07	2.37104e+07	1.81431e+07	4.53797e+07	1.2175e+07	1.53051e+08	4.17368e+07	2.20697e+08	2.04218e+07	4169.53	27317.9	32539.1	5557.94	3.72979e+07	2.87876e+07	4.95883e+07	3.76465e+07	2.41763e+07	2.07848e+07	2.58636e+07	1.95006e+07	8.70135e+07	1.21309e+07	4.73313e+06	9.91953e+06	1070.96	5.22378e+06	2.26363e+07	2.72775e+07	1.2513e+07	3.96221e+07	4.86585e+07	24625.2	3.96685e+07	18939.3	2.63605e+07	1.78993e+07	1.51064e+06	4.32757e+07	2.48188e+07	3.4271e+08	1.79549e+07	1.09186e+07	42001.6
305		812.655	43.8267	C54 H86 O4 N1	618303	671295	1.03714e+06	1.72412e+06	601098	6.86402e+06	1.26468e+06	5.80023e+06	865768	3644.12	6981.63	27319.4	3982.02	1.15841e+06	1.27265e+06	1.19129e+06	884064	953873	590093	1.37547e+06	436440	3.21076e+06	453918	229368	32196.6	22119.4	197092	405682	282885	483384	667276	24107.8	3154.83	3898.84	4628.62	453304	424471	7754.01	895988	280707	4.00503e+06	13254.2	7268.36	23648.2
306		558.509	37.0052	C33 H68 O5 N1	2.2122e+06	1.17235e+06	592721	2.98337e+06	980662	2.83282e+06	954488	1.8611e+06	1.98718e+06	82031.1	205724	1.99571e+06	64906.2	3.16644e+06	686575	795179	3.58139e+06	2.04314e+06	972563	1.99333e+06	1.0685e+06	1.06926e+06	1.45437e+06	38251	179117	40466	531598	1.60056e+06	956254	1.18363e+06	2.83982e+06	82360.3	193046	62748.4	47020.2	1.12785e+06	439733	1.33542e+06	1.17158e+06	820292	4.83392e+06	31111	281512	32637.3
307		572.525	38.0845	C34 H70 O5 N1	389266	503305	492999	925929	439811	856400	802455	1.05146e+06	780961	30856.1	77668.2	17227.2	5343.84	1.31697e+06	725407	629443	1.17076e+06	609098	344120	368355	470695	1.19906e+06	591846	52652.5	44563.6	46481.1	412635	171226	521889	417950	698027	15748.4	8717.19	27780.3	73295.6	168273	530849	249390	384171	282258	1.06401e+06	16635.2	93319.4	3694.26
308		586.541	38.8726	C35 H72 O5 N1	9.24442e+06	6.20323e+06	7.07594e+06	1.7748e+07	5.72151e+06	1.73518e+07	1.1521e+07	1.31832e+07	8.54259e+06	8.48988e+06	8.63145e+06	1.0505e+07	1.42176e+07	1.13798e+07	9.43145e+06	1.01055e+07	2.18707e+07	8.39511e+06	5.09077e+06	1.00588e+07	9.8374e+06	1.47548e+07	6.60119e+06	2.92159e+06	1.04748e+07	1.18031e+07	4.82334e+06	5.66888e+06	8.56935e+06	6.01175e+06	1.26638e+07	9.05505e+06	7.55982e+06	1.84571e+07	8.71275e+06	6.06926e+06	5.0711e+06	2.59576e+06	3.88579e+06	3.79006e+06	3.64054e+07	8.70098e+06	8.61111e+06	3.51148e+06
309		584.525	37.2416	C35 H70 O5 N1	3.45975e+06	2.51925e+06	1.93908e+06	1.30358e+07	2.37273e+06	1.71156e+07	7.15229e+06	76233.5	2.00425e+06	355631	2.06509e+06	3.51767e+06	7.58779e+06	9.24433e+06	2.08224e+06	132011	3.45118e+06	3.70693e+06	2.04466e+06	2.2703e+06	7.48328e+06	6.39066e+06	3.12047e+06	968574	2.53331e+06	1.8426e+06	3.9425e+06	3.39839e+06	5.04653e+06	3.0883e+06	9.66769e+06	3.70453e+06	5.57505e+06	1.76021e+07	3.03066e+06	1.00157e+06	1.98606e+06	4.51501e+06	2.22572e+06	2.7192e+06	2.03858e+07	4.26257e+06	9.51287e+06	1.11291e+06
310		582.509	35.7025	C35 H68 O5 N1	85419.3	90482.1	144378	1.03757e+06	294353	266834	1.74003e+06	1.06939e+06	891722	166136	950662	821332	895561	145722	412229	623114	740511	120699	275134	61082	1.39307e+06	344019	337082	723730	1.03625e+06	42593.3	612537	102063	1.3797e+06	490080	1.60324e+06	440700	909485	1.95808e+06	1.30458e+06	1.18101e+06	214441	1.90775e+06	74483.5	112814	1.15566e+06	586035	265556	1.36227e+06
311		600.556	39.5518	C36 H74 O5 N1	439855	133940	215726	520196	253330	652172	252134	630158	453036	997523	554863	317104	524978	1.14568e+06	271094	306421	500958	294634	247525	487595	476167	238943	386178	169164	492596	528228	150372	202789	139439	232521	262230	528064	322499	599240	470354	261410	164470	71317.4	97194.3	326078	1.3643e+06	537306	371570	296182
312		598.541	37.9366	C36 H72 O5 N1	48866.4	40158.6	76815.8	78795.4	3.06475	79523	44672.5	262297	74772.1	1.87428e+06	295961	486916	1.70921e+06	279667	20621.8	39900.6	117882	10002.1	36350.9	41434.1	94579.2	65590.9	11431.7	75667.7	273969	710254	33664.9	25574.8	37177	51632.9	90201	1.73817e+06	621668	1.18915e+06	687608	47009.8	9403.35	24936.6	18705.1	35061.4	224568	1.39753e+06	442617	146561
313		596.525	36.5084	C36 H70 O5 N1	43247	16334.7	1.17387	16954.1	0.337939	135500	15919.4	345241	9953.66	870725	850860	359815	1.18673e+06	31068.4	167555	13148.8	1.06627	2.15996	11385.5	45135.6	48595.1	98743.9	27019.4	250367	678682	536610	24022.2	22090.3	161262	0.0749263	107104	917373	639153	1.11709e+06	818530	0.0453477	63213.3	5943.97	0	32376.6	53379.3	837502	516569	384661
314		614.572	40.6325	C37 H76 O5 N1	5.14659e+06	1.23703e+07	2.9933e+06	9.89655e+06	3.8922e+06	1.1898e+07	4.04619e+06	1.13351e+07	6.30293e+06	1.10982e+07	6.08124e+06	3.41097e+06	5.78944e+06	7.64466e+06	4.49261e+06	5.60618e+06	9.96328e+06	2.80966e+06	3.7706e+06	3.79884e+06	4.05638e+06	9.8016e+06	3.0683e+06	2.11009e+06	5.28787e+06	7.92086e+06	1.87754e+06	3.66464e+06	7.89192e+06	3.7143e+06	1.03089e+07	5.31011e+06	3.3232e+06	1.12185e+07	5.35505e+06	5.54066e+06	3.39939e+06	1.42239e+06	3.85467e+06	3.11308e+06	2.07503e+07	3.99179e+06	4.63399e+06	2.84479e+06
315		612.556	39.0772	C37 H74 O5 N1	2.1773e+07	1.83717e+07	2.01293e+07	4.47395e+07	1.51209e+07	7.8644e+07	2.78717e+07	4.49982e+07	1.63445e+07	3.25212e+07	2.6215e+07	1.9687e+07	4.02443e+07	4.92139e+07	2.6987e+07	3.45539e+07	3.27462e+07	1.38797e+07	1.70055e+07	2.65166e+07	2.51436e+07	4.01626e+07	1.69595e+07	1.02193e+07	3.48371e+07	3.98887e+07	1.25341e+07	1.17853e+07	2.82873e+07	1.63838e+07	4.0737e+07	6.62716e+07	3.15992e+07	4.70979e+07	2.0927e+07	2.1874e+07	9.33964e+06	1.45781e+07	8.97865e+06	1.38224e+07	1.60874e+08	2.9339e+07	2.75558e+07	8.67675e+06
316		617.512	39.0733	C37 H70 O5 Na1	5.66303e+06	4.68574e+06	4.96284e+06	9.05568e+06	3.28518e+06	1.52012e+07	5.71203e+06	1.08524e+07	4.34915e+06	5.60787e+06	4.97714e+06	3.94218e+06	7.0639e+06	1.16595e+07	6.87874e+06	8.52807e+06	7.80189e+06	3.49572e+06	4.42278e+06	6.57553e+06	5.21939e+06	8.35136e+06	4.54761e+06	1.83075e+06	5.2019e+06	4.89883e+06	3.48827e+06	3.90517e+06	8.70193e+06	5.2206e+06	1.14596e+07	8.23793e+06	4.35168e+06	7.85395e+06	4.03946e+06	6.79207e+06	2.91504e+06	4.79556e+06	2.57434e+06	4.74974e+06	4.51986e+07	4.89828e+06	4.79719e+06	1.68335e+06
317		610.541	37.5574	C37 H72 O5 N1	1.15806e+06	1.48404e+06	626079	2.25767e+06	765365	7.4503e+06	884970	1.09001e+07	450952	1.86313e+07	2.2265e+07	1.33155e+07	3.84936e+07	3.59208e+06	1.14351e+06	960669	1.34852e+06	1.34514e+06	839464	1.1837e+06	1.53184e+06	2.95952e+06	1.32313e+06	6.05293e+06	2.97489e+07	3.37901e+07	2.51157e+06	3.37911e+06	5.4874e+06	988696	2.98729e+06	3.33656e+07	2.4909e+07	3.60409e+07	2.24531e+07	1.48851e+06	2.13056e+06	4.3785e+06	951983	1.41386e+06	1.05863e+07	1.46891e+07	1.77981e+07	6.40188e+06
318		608.525	35.922	C37 H70 O5 N1	222102	21611.6	405301	646865	453111	9.20658	1.38279e+06	5.99795e+06	290559	228643	152956	1.16495e+06	3.80922e+06	1.0372e+06	625900	378275	9.39117	20569.6	0.383799	793134	483882	1.08836e+06	0.916275	470048	1.71753e+06	198523	711070	315038	769666	506882	7.50511	3.4126e+06	1.67616e+06	6.73781e+06	1.536e+06	54915.6	2.58346	1.25939e+06	241393	376244	2.4188e+06	1.9509e+06	2.8241e+06	341163
319		608.525	36.7063	C37 H70 O5 N1	1.42169e+06	309396	571361	246348	178824	437961	364709	712230	186253	27733.8	21479.5	24045.6	59717.9	382087	88006.1	1.48619e+06	180153	487148	61535.6	582970	199464	405167	110718	46644.5	42662.2	22000.3	36065	281795	337153	790188	983799	32983	20227.4	1.82036e+06	21080.2	198664	266919	799747	50509.8	186894	2.99338e+06	64333.8	21625.9	41602
320		628.587	41.1783	C38 H78 O5 N1	36826.4	67517.6	1.45348	7441.03	0.119252	75615.6	12311.4	27131.7	37969	518372	217811	97600.3	198276	206316	20364.7	1884.72	8935.95	8363.87	7770.26	43129.3	24709.1	10019.3	25602.8	98172	218918	358618	14337.6	17436.5	53206.1	46647.7	41207.9	203446	118880	451771	196648	47976.1	18761.7	7085.52	14378.6	57505.6	450202	153008	142802	123280
321		626.572	39.5683	C38 H76 O5 N1	14212.7	68909	72866.8	29967.6	79214.2	64582.4	229377	88776.4	63307.9	2.45042e+06	513665	429252	1.05091e+06	345957	36388.8	12570.2	86886.2	69277.7	62021.6	245000	72618.4	66710.2	79815	165415	386791	652495	272799	66270	146041	51337.5	257029	2.53773e+06	384805	1.40979e+06	631058	60581.7	38434.9	176702	62025.5	93437.9	325304	1.3614e+06	468123	144331
322		624.556	38.5453	C38 H74 O5 N1	224907	129463	187394	171792	39139	1.13627e+06	96113.5	1.26652e+06	281473	42049.5	310453	318633	57904.5	1.26432e+06	176323	167536	364268	68208.8	121748	93887.8	267334	751952	119391	34613.9	82743.8	137891	49659.1	45867.7	269124	48988.4	430003	1.28864e+06	39417.7	83055.6	257755	437071	30051.8	139018	121375	577999	1.10675e+06	776324	388728	37947.5
323		642.603	42.1936	C39 H80 O5 N1	3.76038e+06	3.72101e+07	2.14653e+06	1.56752e+07	6.59272e+06	1.25977e+07	3.04013e+06	2.1547e+07	3.52083e+06	1.65036e+07	7.92891e+06	3.41299e+06	4.0806e+06	8.69197e+06	6.84171e+06	4.85793e+06	7.40737e+06	3.43944e+06	3.38308e+06	4.06889e+06	3.76958e+06	9.72604e+06	2.4977e+06	3.24106e+06	7.15089e+06	1.03006e+07	924207	1.64202e+06	2.58318e+06	3.84694e+06	7.94884e+06	6.55146e+06	4.84189e+06	1.54263e+07	1.23349e+07	3.35381e+06	1.93415e+06	898690	3.96889e+06	2.92581e+06	2.3472e+07	31618.1	4.03605e+06	4.89799e+06
324		640.587	40.7825	C39 H78 O5 N1	9.6878e+06	7.3566e+06	7.95817e+06	1.6689e+07	4.42472e+06	2.33805e+07	6.22007e+06	1.11396e+07	7.49376e+06	1.71122e+07	9.10969e+06	5.07574e+06	1.16509e+07	1.53971e+07	8.15412e+06	9.60703e+06	9.98913e+06	4.53407e+06	5.25495e+06	6.17084e+06	7.82261e+06	1.70009e+07	6.59756e+06	3.06131e+06	7.4882e+06	1.3124e+07	3.40708e+06	6.45893e+06	1.4384e+07	5.69681e+06	1.22277e+07	3.73668e+07	8.32996e+06	1.45123e+07	1.04977e+07	1.76952e+07	3.17699e+06	3.06651e+06	2.81791e+06	6.84532e+06	6.11906e+07	1.22762e+07	1.13555e+07	3.26142e+06
325		638.572	39.3736	C39 H76 O5 N1	1.00944e+07	1.19786e+07	6.53146e+06	1.70642e+07	6.83719e+06	4.36202e+07	7.72446e+06	2.82104e+07	4.45651e+06	1.2267e+07	1.33395e+07	5.878e+06	1.54875e+07	2.37956e+07	9.67052e+06	1.52259e+07	9.87708e+06	7.2909e+06	6.1211e+06	1.14326e+07	7.63004e+06	1.9534e+07	7.90633e+06	4.01302e+06	1.30653e+07	2.0361e+07	9.00293e+06	5.09634e+06	1.5119e+07	6.00353e+06	1.28572e+07	2.86765e+07	1.31355e+07	1.47927e+07	1.20935e+07	1.59808e+07	4.00126e+06	9.14625e+06	4.87693e+06	8.3286e+06	5.00025e+07	1.04347e+07	1.08448e+07	4.92631e+06
326		643.527	39.3718	C39 H72 O5 Na1	2.2173e+06	2.64561e+06	1.04571e+06	2.47391e+06	1.10996e+06	9.6323e+06	1.15276e+06	5.88066e+06	749709	1.48484e+06	1.8744e+06	800276	2.15339e+06	5.93678e+06	1.70612e+06	3.66484e+06	2.11815e+06	1.84964e+06	1.35459e+06	2.23805e+06	1.33231e+06	4.49395e+06	2.40251e+06	594590	1.95668e+06	2.45733e+06	2.35694e+06	1.33216e+06	3.00073e+06	1.62741e+06	2.70306e+06	3.37349e+06	1.67636e+06	2.03343e+06	1.90707e+06	3.30637e+06	596761	2.10247e+06	1.37681e+06	2.04671e+06	1.23838e+07	1.53722e+06	1.5614e+06	718879
327		636.556	38.0373	C39 H74 O5 N1	5.14593e+06	9.97667e+06	7.64582e+06	1.01112e+07	6.72786e+06	4.76431e+07	1.09847e+07	3.26711e+07	4.86187e+06	3.15647e+06	4.16487e+06	6.3253e+06	3.55801e+06	1.53312e+07	1.00787e+07	8.84349e+06	8.02112e+06	5.71577e+06	5.38707e+06	1.06559e+07	6.15513e+06	1.29637e+07	6.28887e+06	957047	6.84672e+06	6.10627e+06	3.9768e+06	4.17896e+06	2.42376e+07	5.43567e+06	1.15956e+07	5.79815e+06	5.05939e+06	1.14829e+07	4.68469e+06	1.30279e+07	3.65998e+06	7.39238e+06	4.84454e+06	5.79133e+06	3.48439e+07	4.78416e+06	2.72175e+06	1.27048e+06
328		634.541	37.2075	C39 H72 O5 N1	391664	50579.5	352072	389772	240856	1.11513e+06	111370	358055	168806	5.52783e+06	1.51929e+07	1.04924e+07	6.69724e+06	301920	154900	860535	530328	335796	123303	265154	284772	183484	90533.4	4.61996e+06	1.80477e+07	2.04267e+07	941612	648356	275244	171030	129740	9.79472e+06	1.99708e+07	7.94486e+06	5.85363e+06	345039	1.54469e+06	10914	34048	48800.2	1.35118e+06	5.81548e+06	7.4213e+06	5.69675e+06
329		632.525	36.2358	C39 H70 O5 N1	404037	498248	384540	1.55389e+06	184329	3.97749e+06	830169	1.7857e+06	698856	0.198895	1.91056e+06	262382	1.30657e+06	1.40784e+06	1.45565e+06	414030	1.44477e+06	831711	285787	490473	230989	765774	324686	331158	52522.8	1.6132e+06	218052	502949	1.24779e+06	335645	2.72764e+06	51560.5	1.12804e+06	151802	322089	1.03911e+06	737741	316643	160627	364728	7.46334e+06	553421	20860.8	555750
330		652.587	39.7017	C40 H78 O5 N1	129919	69532.8	92705.2	71361.1	17689.8	268839	48723	65728.1	72143.8	536588	321872	102047	355609	189446	80738.5	54755.1	102286	25092.6	35435	36209.2	25503	71690.2	40476.3	40342.8	94845.7	140986	102270	57402.9	165037	105431	112370	360103	126636	179246	39404.9	184009	37309.2	24879.9	11915.1	56625.1	1.29995e+06	372551	168171	21240.7
331		648.556	38.4644	C40 H74 O5 N1	256565	189850	380481	451363	257624	402994	11983.9	25392.1	357846	60127.1	26189.4	17240.2	59661.8	31556.5	348521	82876.9	37755.1	223953	86679.6	226360	57566	220492	184689	10884.6	191995	388049	55519	129000	96539.1	244257	339860	111259	31766.6	12143.8	24194.8	163453	84063	100641	26701.2	360762	623573	111220	78286.7	113311
332		670.634	43.4904	C41 H84 O5 N1	18537.2	8096.26	6577.53	173429	0.71447	200936	126820	303299	11937	782139	404670	52697.1	228050	11431.4	16351.9	143661	99570.7	87538.2	12966.7	11604.2	54624.5	213882	16859.7	104296	523615	845497	10963.6	54024.8	188312	112621	303621	286893	170534	696868	302991	235922	0.403143	13137.6	164458	94586.4	787018	105079	19749.3	211976
333		668.619	39.3764	C41 H82 O5 N1	9.9775e+06	87115.7	247650	334743	657940	382515	279687	95954.2	79241.9	9319.7	17491.8	117112	14694	221008	183832	463858	643826	384753	143116	403760	122871	164309	46168.4	7856.64	33656.2	9720.7	122541	156693	135632	86647.1	38825.6	77920.7	5720.17	72815.7	39630.2	108808	78701	159339	179449	98635.7	75240.2	2875.35	1296.93	39018.9
334		668.619	41.9134	C41 H82 O5 N1	45249.5	13854.8	81752	46876.1	44702.4	57862.9	21221.1	11755.6	20415.7	1.0883e+06	529362	187068	749390	32566.4	16048.8	78144.8	112040	21176.4	25220	61404.6	58905	38553.7	21745.5	7924.65	450333	382625	22729	41092.8	438604	27591.7	672531	1.58274e+06	261962	1.69592e+06	749779	16424.3	38889.4	36606.2	27123	1.28489	25410.7	905914	930549	239869
335		666.603	40.9259	C41 H80 O5 N1	1.12913e+06	514013	201176	927857	38422.9	6.31118e+06	366816	1.19464e+06	268689	459914	67561.2	338135	480191	2.35961e+06	543272	895500	718624	342604	600789	545803	460863	2.69606e+06	401323	65963.3	31518.7	407648	278718	175753	1.49911e+06	19682.8	942353	55360	321306	2.23135e+06	1.91834e+06	958615	164851	407538	132296	686601	2.69067e+06	1.38249e+06	65097.5	83535.6
336		664.587	39.7736	C41 H78 O5 N1	351046	503004	204137	578673	400283	4.95267e+06	499214	2.863e+06	451881	3.14918e+06	3.85792e+06	4.802e+06	3.56659e+06	1.94234e+06	520709	1.75605e+06	556764	200493	524019	496024	413215	2.04835e+06	391465	1.65438e+06	4.43446e+06	6.73929e+06	281916	500734	2.88519e+06	308187	1.37356e+06	9.51902e+06	6.29533e+06	1.87405e+07	7.92264e+06	1.47767e+06	262159	268582	427629	361063	2.8731e+06	6.9986e+06	3.06901e+06	2.18153e+06
337		662.572	39.0018	C41 H76 O5 N1	1.49762e+06	855002	557834	910408	882039	4.72244e+06	1.00242e+06	3.1351e+06	455692	1.15151e+07	4.87094e+07	2.05558e+07	2.76839e+07	1.83402e+06	1.85373e+06	6.59103e+06	3.60119e+06	881903	661891	864009	992868	4.62617e+06	918597	2.91638e+07	4.36636e+07	1.05708e+08	736293	340996	1.48683e+06	863276	1.80684e+06	3.08644e+07	8.8235e+07	1.81415e+07	2.03416e+07	1.20771e+06	540223	124817	559629	493504	3.24928e+06	1.94111e+07	1.87048e+07	3.33808e+07
338		660.556	37.5142	C41 H74 O5 N1	22805.9	173732	252594	1.07298e+06	960386	339637	3.87233e+06	3.55877e+06	896549	7.76069e+06	1.32694e+07	4.85377e+06	1.04383e+07	1.71162e+06	49423.4	2.37053e+06	2.1252e+06	27329.4	84422.6	49547.4	1.01814e+06	179298	33790.4	3.92023e+06	1.55623e+07	1.74878e+07	1.90773e+06	1.20551e+06	4.1394e+06	2.51754e+06	21648.2	1.43101e+07	1.81379e+07	1.48367e+07	6.69314e+06	46638.3	2.50075e+06	835565	1.7912e+06	1.54359e+06	73313.6	6.39198e+06	9.08013e+06	532742
339		660.556	38.3238	C41 H74 O5 N1	354623	525691	302139	968603	33631.5	1.89258e+06	303366	1.04193e+06	525072	12692.5	5739.57	0	12998.3	665503	503978	4.05958e+06	896863	308748	168935	425602	237832	1.29142e+06	197089	0	3551.81	15093.1	32522.9	258091	944948	127951	1.58019e+06	14339	12541.6	7936.25	0	1.05137e+06	503985	135255	0	254852	4.52721e+06	15520.4	6454.16	5567.22
340		658.541	37.101	C41 H72 O5 N1	2.98114e+06	2.39537e+06	3.24011e+06	5.88906e+06	1.46021e+06	2.64344e+07	8.75602e+06	1.41814e+07	6.03751e+06	589399	907805	7835.38	1.36782e+06	8.90077e+06	4.21054e+06	1.36453e+07	1.38786e+07	3.14733e+06	2.55409e+06	4.59033e+06	3.45274e+06	8.79567e+06	2.34503e+06	87384.6	1.16082e+06	783848	1.38299e+06	2.07623e+06	8.88874e+06	1.38097e+06	8.04732e+06	98809.7	1.19117e+06	1.39861e+06	827332	4.33554e+06	2.67949e+06	1.41853e+06	1.25679e+06	1.36071e+06	2.51061e+07	1.0479e+06	1.10692e+06	358334
341		696.65	43.5038	C43 H86 O5 N1	92467	38809.9	11325.9	138159	44773.8	328110	117867	176523	7118.2	242972	129128	27077.8	104843	183589	26353.5	1921.17	14565.9	7254.32	35085.6	44454.9	99022.7	435582	43597.2	10498.6	6134.93	62976.9	13408.5	219880	341035	5050.25	259560	409789	6215.58	199454	49908.1	152532	53022.1	12593.2	28029.5	87526.2	331678	115187	157282	5278.66
342		694.634	42.1628	C43 H84 O5 N1	14129.4	6304	7952.9	48303.2	0	112330	10356.6	67922.4	11317	438920	379839	16464.9	197359	0	0	0	7298.44	0	0	0	11261.8	65242.2	16873.2	11726	55747.8	48612.7	25409.9	34096.2	139674	20703.2	126212	66307.5	21137.6	1.25699e+06	78818.5	95724.2	13010.8	23839.1	38729.9	90840.8	460683	70274.4	102097	14681
343		688.587	39.2282	C43 H78 O5 N1	697348	428574	233294	33916.5	318291	3.46218e+06	36561.1	1.91559e+06	112569	1.66769e+06	2.25107e+06	863115	1.67124e+06	1.97919e+06	937092	6.10799e+06	1.74203e+06	346770	302986	186150	279699	2.38357e+06	444015	740696	2.2891e+06	2.50727e+06	551552	229651	746047	73119.6	963286	2.7678e+06	2.38887e+06	3.72863e+06	1.84186e+06	399682	62252	52120.7	81273.4	316046	191165	1.13132e+06	1.63177e+06	1.00163e+06
344		686.572	37.9444	C43 H76 O5 N1	801002	7681.93	64567.9	1.43926e+06	646159	8.1044e+06	278239	1.10285e+06	809383	152728	557174	4627.19	15548.4	2.98701e+06	1.45396e+06	4.48802e+06	2.31178e+06	53667.3	462581	18522.4	563172	3.00917e+06	96633.2	3519.47	529004	40876.7	386840	260727	3.94361e+06	361270	2.13333e+06	29430.6	401123	61222.3	304810	2.46695e+06	396937	164378	541456	421244	6.1599e+06	516991	18383.7	6908.62
345		686.572	39.1453	C43 H76 O5 N1	1.03867e+06	1.34517e+06	797510	2.37883e+06	376174	7.56865e+06	1.42879e+06	3.11458e+06	1.8046e+06	49058.8	10831.8	1983.87	13945.7	3.75408e+06	882994	1.91583e+06	2.15012e+06	1.07507e+06	541577	1.28925e+06	761493	2.0309e+06	828206	3925.15	7628.81	38537	353667	1.77971e+06	2.7661e+06	852118	1.99592e+06	8576.55	786.715	3141.87	1664.99	2.7526e+06	840997	487415	505631	633677	1.35114e+07	1361.05	17139.4	10948.7
346		684.556	37.0347	C43 H74 O5 N1	165632	0	31517.7	139722	85981.7	223132	115937	735864	2951.41	3.53945e+06	5.09355e+06	198556	4.09771e+06	492537	742318	1.59805e+06	445145	71517.9	54197.2	0	106914	662267	29176.2	445005	3.56177e+06	2.09014e+06	95073.7	15310.9	1.23024e+06	58996.2	50352.8	4.09691e+06	2.48421e+06	4.21843e+06	2.89025e+06	352430	189146	94990.7	125248	61561.9	1.56356e+06	2.05013e+06	2.89965e+06	985196
347		682.541	35.8776	C43 H72 O5 N1	1.45408e+06	675954	1.27213e+06	2.54965e+06	690417	1.30855e+07	3.45489e+06	1.22525e+07	2.41831e+06	69815	3.18044e+06	23793.9	3.00356e+06	3.53478e+06	3.46049e+06	7.97895e+06	4.3872e+06	1.3119e+06	1.47349e+06	1.85943e+06	1.20281e+06	4.83889e+06	893853	24593.4	24581.7	28219.5	415594	786256	6.2776e+06	590873	3.30077e+06	3.79414	1.32567e+06	2.16865	1.18313e+06	2.20648e+06	1.8124e+06	413621	658615	674385	5.33831e+06	1.71367e+06	2.07066e+06	278980
348		726.697	45.7574	C45 H92 O5 N1	27588.6	27712	19433.3	47943.8	36180.7	197478	55944.6	36310.4	11742.7	29150.3	64970.1	29692.5	27969.7	17169.2	30342.9	73445.8	24107.9	29087	18376.7	34616.7	41219.3	123365	0.195816	37465.6	70888.3	56009.9	33285.9	24728	42930	9245.41	32629.9	829388	112125	68144.9	116451	204773	0	15544.1	60453.1	23700	160786	17313	65453.3	62435.6
349		724.681	44.7562	C45 H90 O5 N1	90293.3	58855.9	31083.3	47589.7	20200.5	203425	14559.4	119001	31953.5	314836	79092.9	7110.24	166436	82468.6	46432.5	157107	63223.1	20671.3	88130.8	77790.9	56478.3	274603	23056.5	9846.7	90364.6	40619.1	12440.1	105780	134472	0	199325	2.08059e+06	38480.6	345741	142584	97988.3	22431.2	14002.6	0.10657	27536.4	232331	148411	53907.2	17222.6
350		722.666	43.5819	C45 H88 O5 N1	163994	0.0804634	59896.6	90083	0.0771836	249037	32764.2	712230	19947.4	27925.9	289663	51589.2	319757	359715	63426	285744	29375.3	34190.1	62714.3	9872.42	36706.1	724780	21983.4	15526.8	161701	102462	27483.1	98526.8	152354	8200.67	361311	1.53757e+06	21736.3	715726	307501	376421	0	17995.7	46959.2	98606.4	735321	237815	180724	46612.9
351		710.572	37.5761	C45 H76 O5 N1	255673	29053.6	12231.5	65439.4	49936.6	693511	69827.5	272771	87892.8	17891.2	13249.1	837.028	2659.01	224022	566375	2.59881e+06	115505	55068.5	37134.4	0	26575.2	325144	55219.3	395.02	10111.8	763.621	15405.1	0	210160	18077.4	179102	0.205007	6928.77	85765.8	188092	49148.2	103802	2748.53	0	55603.8	259218	51636.5	4272.43	7479.88
352		752.713	45.7756	C47 H94 O5 N1	0.0496135	0.0779631	18658.1	26047.6	43305.5	13247.3	0	13046.4	0.127392	31590.5	7878.32	0	16187.6	33980.3	26925.4	77195.9	0	23035.9	33999.9	19135.5	16747.6	92397	0.0104673	0	24696	6800.68	18232	12747	21963.1	8693.39	241438	5.07047e+06	21107.9	35243	57206.1	38054.7	9669.36	32586.8	15635.9	46180.7	322097	34977.5	20490	0
353		750.697	44.7043	C47 H92 O5 N1	30751.5	10994.5	9458.13	0	29986.6	151064	13888.7	183499	9420.69	72606.5	95448.8	4072.33	93983.5	70624.9	10336.1	158662	15829.3	0	0	24324.4	12127.6	186408	22709.3	3015.31	29009.4	30018.6	11213.7	24295.8	18093.1	24014.3	324953	2.96107e+06	23497	63887.2	122748	203521	15266	0	18980.5	51523.6	19070.4	13289.4	183286	14009.6
354		780.744	46.6272	C49 H98 O5 N1	5980.14	0	0.105785	0	0	0	0	0	0	0	0.0122122	0	0	0	0	26134.3	17359.5	0	0	0	0	0	13340.4	0	4969.72	0	0	0	0	0	0	732317	0	8611.08	6874.51	15740.1	0	0	0	0	0	0.0547897	124270	5647.56
355		778.728	45.2482	C49 H96 O5 N1	0	0	0	18956.7	0	63637.2	0	0	0	0	0	4147.4	4418.36	0	0	0	9721.61	0	0	0	0	0	10642.1	0	0	0	0.124193	6413.57	0	4184.56	0	916343	0	0	4002.56	0	0	41062.3	31712.4	20495	19152.1	0	0	4346.37
356		1151.71	29.7132	C57 H103 O21 N2	339042	387099	269155	670484	962301	5.56619e+06	2.38121e+06	7.15883e+06	405392	242730	71242	4062.67	198102	1.47741e+06	371231	538932	680383	656646	259758	378097	379645	1.87586e+06	104317	4486.47	18536.1	15207.4	51200.2	438858	621950	358940	1.30847e+06	82327.3	74674.7	9258.24	32633.7	116436	600067	58209.8	459685	49276.7	897068	18958	6812.22	18344.5
357		1263.83	37.9772	C65 H119 O21 N2	505085	597781	498350	1.47131e+06	1.69028e+06	4.04981e+06	3.24592e+06	1.34558e+07	677295	27643.6	13510.5	194999	114450	1.51557e+06	707116	663863	1.25474e+06	930214	334423	483598	793138	3.60658e+06	248931	4081.07	37274.8	4011.14	360327	591071	653220	849002	1.5717e+06	70707.5	94758.8	134211	90800.9	96934.1	387755	140990	509647	147591	1.19476e+06	4624.69	3498.25	32477.5
358		716.532	30.4626	C39 H74 O10 N1	29991.6	0	52994.4	47244.9	25111.7	200134	107422	594869	39516.3	17863.1	0.0725949	3617.18	14906.2	120510	25008.2	73522	52929	89738	18696.6	19631	41049.4	22746.3	3584.93	0	33328.2	0.0265841	97346.9	54913	165623	7966.1	163830	22897.9	0.0543092	0.344111	0	56989.6	0	0	29939.6	53846.7	57153.6	67951.3	19136.7	0
359		686.557	31.7256	C39 H76 O8 N1	0	0	7162.48	40194.8	18841.3	55671.9	113126	250057	42261.7	262300	166228	14999.4	9355.4	50122.4	177141	11751.5	37936.2	58413.7	7164.5	0	0	0	15661.7	4840.69	67580.3	7390.01	56900.7	37308.7	88842.8	0	189352	33363.8	75513.7	103371	11063.4	15364.1	12856.3	0	30356.8	83546.4	63328.6	686713	127000	10469.7
360		730.547	31.7214	C40 H76 O10 N1	21017.6	0	32494.7	29165.3	12289.4	99335.4	239532	483802	24948.2	31875.1	5913.77	4259.66	0	97407.5	11255.2	22389.3	19305.6	54221.5	16980	8648.91	53360.6	26839.8	6272.05	0	7125.42	0	50972.1	11448.6	10134.6	0	147191	5038.31	7223.36	0	5403.56	9851.08	34440.7	0	16802.6	63289	16294.2	88624.1	3278.67	5251.45
361		702.588	33.8029	C40 H80 O8 N1	73153.1	64237.3	22434.1	179745	34159.2	420592	305994	639104	283960	19983.8	992801	423680	644676	587232	60086.2	2.18596e+06	60832.9	117683	16429.2	0	65360.9	0	77540.8	8481.68	1.6089e+06	78215.4	810131	103242	762679	106173	945872	650633	801006	199929	1.06035e+06	2.10152e+06	93295.9	13747.3	330132	1.95181e+06	2.04384e+06	4.18133e+06	1.39508e+06	366823
362		746.579	33.7495	C41 H80 O10 N1	97716.8	133184	525102	147825	109592	506375	445185	464114	195173	16112.6	45335.6	67855.5	0	389137	43700.2	1.2897e+06	106197	75771.2	134722	41757.6	100009	129553	34299.8	5611.59	27367.5	0	475271	210545	868893	51366.9	67957.1	0	10686.8	0	136359	1.06958e+06	49710.6	22145.7	152705	1.16309e+06	390355	359610	132104	39515.5
363		700.572	32.9911	C40 H78 O8 N1	3.22765e+06	2.87642e+06	8.93326e+06	4.90214e+06	3.63073e+06	1.88806e+07	2.5213e+07	1.87156e+07	6.60081e+06	3.24702e+07	1.51908e+07	1.07758e+07	1.65462e+07	9.98289e+06	3.42894e+06	1.74278e+07	5.47068e+06	7.20137e+06	2.72388e+06	4.62109e+06	6.41105e+06	7.70996e+06	1.96437e+06	247455	2.95423e+07	7.97236e+06	9.95136e+06	7.8816e+06	1.68856e+07	3.82214e+06	2.07444e+07	1.71107e+07	1.35624e+07	1.42268e+07	1.30885e+07	9.20706e+06	5.6579e+06	1.77412e+06	7.04246e+06	1.00138e+07	4.63994e+07	5.79825e+07	1.79367e+07	234414
364		744.563	33.0093	C41 H78 O10 N1	2.89247e+06	2.62374e+06	7.29505e+06	3.89589e+06	3.81256e+06	1.40592e+07	2.28118e+07	1.27981e+07	5.7397e+06	3.27459e+06	1.72863e+06	1.10844e+06	1.64504e+06	8.43925e+06	3.27055e+06	1.29696e+07	3.83616e+06	5.6289e+06	2.44369e+06	4.42622e+06	4.99639e+06	6.43616e+06	1.83978e+06	20563	3.01647e+06	37062.3	5.72213e+06	4.38809e+06	8.90459e+06	2.29126e+06	1.10512e+07	1.45645e+06	736267	98554.2	660892	5.25473e+06	3.52161e+06	1.13952e+06	4.0835e+06	5.55942e+06	2.09664e+07	1.0215e+06	135626	308990
365		716.567	32.3849	C40 H78 O9 N1	4.77894e+06	8.46821e+06	1.38372e+07	8.98387e+06	2.49767e+06	2.69424e+06	5.50901e+06	6.40818e+06	1.27673e+07	7.99011e+07	64582.6	2.00135e+07	7.22597e+06	1.45924e+07	8.70201e+06	2.7718e+06	4.17597e+07	1.01363e+06	2.6986e+07	1.23743e+07	1.23905e+07	5.27611e+06	1.80102e+06	445718	67199.4	197120	380044	1.4741e+06	432252	1.37903e+06	1.40079e+07	3.53397e+07	55562.1	39458.3	16598.8	7.49065e+06	3.57944e+06	3.20748e+06	4.83311e+06	2.467e+07	2.86509e+07	2.20287e+07	52282.2	47382.9
366		698.557	32.1597	C40 H76 O8 N1	221199	400311	1.36799e+06	2.16729	118255	83447.4	548734	226467	1.33132e+06	6.91091e+06	643501	1.78206e+06	657947	1.32679e+06	707310	114383	5.51707e+06	0	2.48552e+06	885032	232952	0	178744	0	525964	124115	0	0	57479.6	0	1.49781e+06	3.32341e+06	138242	0	240497	800701	249670	329333	441898	2.76751e+06	2.91666e+06	2.62487e+06	43171.6	54017.8
367		714.551	29.9319	C40 H76 O9 N1	8247.25	0.00909191	32520.5	0	26556.1	0	0.00804705	37124.6	132540	848400	80748.3	119679	91132.8	13133.2	28804.2	33074.8	74959.3	0	60192.1	30944.7	0.100062	0.280018	0	14727.4	140116	52661.6	0	0	15140	0	0	261094	86192.9	30292.4	40495.9	0	0	0	0	15207.8	332308	578638	21500.3	10341.3
368		728.603	35.3157	C42 H82 O8 N1	393918	1.22744e+06	780858	853705	960432	718433	4.9637e+06	198909	993232	4.04929e+06	2.03765e+06	1.89553e+06	1.66777e+06	164421	492836	394131	274519	569181	117127	1.21115e+06	1.46136e+06	278751	490612	924156	3.12517e+06	1.88349e+06	771727	2.15045e+06	1.30755e+06	1.30078e+06	2.19705e+06	1.21087e+06	2.39381e+06	1.40005e+06	1.06705e+06	1.14713e+06	866208	718850	120670	633729	474901	8.2144e+06	1.73951e+06	1.43736e+06
369		772.594	35.3277	C43 H82 O10 N1	378681	831312	959045	607808	1.15052e+06	761640	3.49749e+06	301667	711211	293835	140445	104268	116436	475786	311270	351929	305046	482473	188219	746337	1.01736e+06	55296.3	223433	54130.6	239468	108036	413938	870092	857746	723487	828137	53877.3	145751	73232.2	49606.3	444111	640591	491024	162541	592681	433602	537608	110780	99303.4
370		762.516	33.0531	C43 H72 O10 N1	1.09584e+06	438203	960557	6.06309e+06	90676.5	4.98242e+06	1.66286e+06	2.01536e+06	1.86687e+06	4.75385e+06	3.37869e+06	1.30017e+06	3.12222e+06	2.20679e+06	1.58459e+06	89153.6	2.71782e+06	6.62632e+06	2.37757e+06	2.64028e+06	632017	2.20919e+06	406996	1.15962e+06	6.82514e+06	2.41488e+06	633766	6.84269e+06	278394	259125	1.45216e+07	2.93938e+06	2.715e+06	3.6561e+06	1.30574e+06	3.46814e+06	432258	4.06842e+06	279242	4.06355e+06	4.33487e+07	3.16353e+06	1.61625e+06	1.07674e+06
371		756.635	37.3764	C44 H86 O8 N1	479741	616327	1.09305e+06	1.26363e+06	1.12465e+06	1.2741e+06	4.79749e+06	1.3108e+06	1.23594e+06	3.57411e+06	1.74644e+06	1.53357e+06	2.2102e+06	531518	32058.5	607180	960356	629771	366390	1.1411e+06	1.91353e+06	438356	506224	649114	3.20113e+06	2.30177e+06	939885	3.10476e+06	1.33458e+06	1.18613e+06	2.63179e+06	2.29044e+06	2.45481e+06	2.39309e+06	1.01533e+06	234606	900978	558940	405615	831950	2.0497e+06	6.63601e+06	1.76871e+06	1.22099e+06
372		800.626	37.4167	C45 H86 O10 N1	387021	665447	1.26628e+06	1.18985e+06	1.24478e+06	1.27314e+06	5.75547e+06	1.13732e+06	914212	249382	112387	38015.6	12114.4	560277	503919	476442	716088	631361	341151	958069	1.51075e+06	352477	379534	5143.79	105735	4236.34	540491	1.92072e+06	763840	658526	1.43696e+06	42954.2	10897.2	186966	48140.8	373042	587600	347574	218564	519323	892550	460054	3484.06	20486
373		814.641	38.3823	C46 H88 O10 N1	77341.7	74829.2	177810	333641	183586	352399	1.01147e+06	816342	238335	64322.6	0.126193	9835.96	10228.2	293761	54910.9	50183.6	206144	277608	81345	105064	247065	92327	95219.5	0	10544.8	27488.9	177709	155142	126612	107734	256656	11904.1	0.0875954	0	0	69954.7	32148.4	42383.1	42048	154825	278704	9525.5	14331.6	0
374		786.682	39.628	C46 H92 O8 N1	67866	6717.1	120422	222510	42899.4	123165	322553	296458	224169	314338	362120	240036	209582	198404	27822.5	198594	77526.1	117405	27670.2	39690	257655	181814	112749	51234.7	348372	136740	362060	453684	975623	200348	559561	446989	309748	65776.7	494767	1.27587e+06	26902.4	80262	144674	59291.7	461235	2.12652e+06	620271	76771
375		802.677	39.5452	C46 H92 O9 N1	8.56343e+06	4.31034e+06	1.35076e+07	2.66132e+07	7.81515e+06	2.37893e+07	1.40241e+07	7.60928e+07	9.3933e+06	2.7776e+07	7.44151e+06	1.83236e+07	6.75004e+06	9.1351e+06	1.03728e+07	5.93185e+06	3.09485e+07	1.99279e+07	5.70627e+06	1.16547e+07	6.4184e+06	2.5478e+07	9.7681e+06	1.67213e+06	6.19799e+06	1.22102e+07	1.13956e+07	6.51503e+06	3.11401e+06	1.03725e+07	5.28893e+06	5.2117e+06	6.12514e+06	378776	63355.4	1.33133e+07	1.08441e+07	4.92701e+06	4.05334e+06	8.80775e+06	6.48723e+07	5.17906e+06	92064	2.76028e+06
376		784.666	39.1824	C46 H90 O8 N1	3.12192e+06	1.81766e+06	7.96949e+06	8.35251e+06	4.10367e+06	9.27386e+06	2.05549e+07	1.2099e+07	6.31658e+06	1.85244e+07	7.80819e+06	6.87542e+06	7.34415e+06	4.73805e+06	2.7134e+06	2.85198e+06	4.61179e+06	5.24739e+06	1.72852e+06	3.34936e+06	8.84354e+06	4.07172e+06	2.44523e+06	1.71571e+06	1.3433e+07	8.93936e+06	5.8232e+06	6.80924e+06	5.60515e+06	4.86956e+06	1.13147e+07	8.2798e+06	7.11863e+06	7.10093e+06	3.84295e+06	2.80641e+06	3.31576e+06	1.32907e+06	2.40512e+06	3.29117e+06	1.38023e+07	1.89776e+07	7.40784e+06	2.36375e+06
377		828.657	39.2311	C47 H90 O10 N1	2.56284e+06	1.42925e+06	5.34455e+06	6.08234e+06	4.9025e+06	6.50156e+06	1.94192e+07	7.47609e+06	4.13315e+06	2.05212e+06	266624	23613.9	41110.7	3.2952e+06	1.97288e+06	1.92493e+06	3.46811e+06	4.37228e+06	1.25028e+06	2.566e+06	7.91049e+06	3.862e+06	1.83098e+06	15817.8	600854	68339.7	3.93519e+06	5.26782e+06	3.34887e+06	3.65599e+06	5.72995e+06	37304.4	154437	121587	107456	1.9049e+06	2.65119e+06	1.01836e+06	1.59157e+06	2.39594e+06	6.59192e+06	239141	36966.2	78145.7
378		800.661	38.7109	C46 H90 O9 N1	2.11738e+06	1.8708e+06	2.87932e+06	8.99803e+06	852853	1.39341e+07	1.17305e+07	7.00969e+06	4.19055e+06	3.10816e+07	4.06039e+06	1.58556e+07	4.2286e+06	1.40659e+07	2.00698e+06	5.95098e+06	1.71114e+07	2.35974e+06	7.38059e+06	4.22423e+06	8.7105e+06	1.64465e+07	1.78316e+06	423764	5.48888e+06	222497	2.66005e+06	3.77381e+06	3.78895e+06	1.58813e+06	3.66974e+06	1.06269e+07	2.44471e+06	2.83502e+06	1.37185e+06	6.35442e+06	3.33363e+06	1.7855e+06	1.00099e+07	2.50685e+06	3.97458e+07	2.68831e+06	197277	10200.8
379		844.652	38.7483	C47 H90 O11 N1	1.32445e+06	1.14439e+06	1.45034e+06	5.01675e+06	361746	9.58391e+06	7.51957e+06	699246	2.81116e+06	106224	46357.2	76775.9	139738	3.68802e+06	1.28868e+06	4.50791e+06	1.19041e+07	727127	5.66676e+06	2.85384e+06	4.62955e+06	3.14559e+06	539822	24003.4	148605	35859.9	396792	1.57661e+06	148460	349377	129081	311444	36914.9	49112.3	2477.9	1.44859e+06	1.16064e+06	605037	557661	969728	1.73698e+07	195522	72566.9	39435.1
380		782.65	37.613	C46 H88 O8 N1	159410	21423.9	126807	273856	326886	604958	237028	2.23756e+06	388588	1.41496e+06	234190	47068	277504	136141	138402	185004	172466	228678	53977.4	110809	1.0487e+06	316900	28988.3	35967.9	619877	534143	417237	32106.4	432090	270448	348956	63323.7	273512	692691	125678	29080.2	179096	34842.3	229492	23781.5	1.47102e+06	1.27906e+06	214779	4145.59
381		826.641	37.5537	C47 H88 O10 N1	77238.8	39735.9	104281	245512	270467	408764	226116	1.21821e+06	62530.5	111391	6331.87	5258.34	4390.41	327039	103214	20113.7	20652.7	192298	7738.27	176443	117498	175189	62334.1	3951.67	8545.86	16129.3	230871	73171.2	168724	63183.2	208821	0	6604.57	21277.5	3358.41	13149.9	7349.1	28869.6	33970.4	32816.4	285130	74090.8	12970.3	0
382		820.594	37.9802	C47 H82 O10 N1	450109	119646	440716	1.22325e+06	374393	1.15292e+06	1.29808e+06	626794	290357	9256.63	8131.47	25269.2	46025.5	307956	506590	531328	906591	523945	260726	480324	405585	1.55824e+06	348452	10874.7	13096.7	4555.31	384006	286528	180707	295296	768045	6032.01	9738.88	27139.9	12127.1	57909.2	300061	41442.2	524098	156063	2.5318e+06	40912.5	143544	56255.8
383		798.682	40.0444	C47 H92 O8 N1	1.76231e+06	563458	3.0945e+06	4.39717e+06	984251	6.56027e+06	6.71831e+06	1.53366e+07	2.99698e+06	2.38107e+06	1.59657e+06	944732	860313	3.46201e+06	894587	1.38768e+06	4.09523e+06	6.38698e+06	1.36494e+06	1.49818e+06	2.58529e+06	1.88482e+06	1.34087e+06	34064.4	2.51712e+06	788538	3.38227e+06	2.11997e+06	1.53365e+06	1.48429e+06	3.53309e+06	330257	706636	306623	110656	1.63068e+06	1.33536e+06	495116	1.19082e+06	2.44035e+06	1.02884e+07	1.363e+06	1.12423e+06	180942
384		842.673	40.0468	C48 H92 O10 N1	1.43616e+06	405393	2.48878e+06	4.50889e+06	1.24639e+06	6.5663e+06	7.84192e+06	1.00242e+07	2.50314e+06	312826	8552.76	15096.5	6565.57	2.84015e+06	678241	1.07528e+06	3.21643e+06	5.73383e+06	1.17082e+06	1.08225e+06	2.64679e+06	1.89918e+06	1.1046e+06	42744.1	318353	313394	2.38879e+06	1.6693e+06	878269	1.15872e+06	2.6565e+06	401390	9486.98	124482	8088.57	1.07215e+06	961171	324645	873903	1.50886e+06	5.44321e+06	544321	447525	49667.8
385		814.677	39.4776	C47 H92 O9 N1	2.69592e+06	3.73885e+06	2.30152e+06	6.27694e+06	1.11509e+06	1.09743e+07	6.96843e+06	4.38629e+06	3.91528e+06	6.39034e+06	842137	2.60524e+06	1.45116e+06	5.23841e+06	5.35368e+06	5.59633e+06	9.98125e+06	3.30223e+06	4.21948e+06	2.12648e+06	521697	4.17112e+06	3.12198e+06	310975	1.26337e+06	2.02789e+06	896727	78851.7	1.8347e+06	5.39268e+06	2.62426e+06	2.60078e+06	1.08318e+06	733105	381956	1.14442e+07	3.76701e+06	2.04128e+06	443599	4.08305e+06	3.81259e+07	562694	742148	64199.1
386		858.668	39.5303	C48 H92 O11 N1	1.49579e+06	1.06003e+06	627622	3.95958e+06	214179	9.58744e+06	4.50544e+06	2.77881e+06	2.82612e+06	186113	20874.9	294150	339996	2.31075e+06	537478	2.88294e+06	6.89287e+06	1.29684e+06	2.72003e+06	2.63921e+06	2.03952e+06	2.25984e+06	55070.8	13954.6	413389	204621	96368.1	846270	616022	137236	1.31049e+06	653927	90687.6	19905.5	154622	1.24804e+06	1.06549e+06	57116.6	740376	1.17444e+06	1.43705e+07	63808.7	122990	87052.3
387		796.666	39.0249	C47 H90 O8 N1	34833.6	51524.8	85352.2	540784	198661	781315	378804	884894	315853	10474.3	24817.5	13612.1	12505.8	47729.7	55908	329754	229520	35980.4	67642.4	112067	22303.6	107455	61360.4	7569.38	30975.7	20375	29844.9	30060.8	31243.7	20434.9	68892	213188	131957	69825.2	11045	50208.6	71372.3	66476.5	26183.6	29984.2	261324	16704.7	16920.4	40065.7
388		840.657	38.8562	C48 H90 O10 N1	7860.29	0	87908.5	20577.9	16222.8	47231.1	19597.7	129130	72203	0.555162	0	0	0	36255.9	0	8421.62	21660.8	58246.2	4674.52	0	20756.1	12057.8	13959	0	0	0	5218.71	12760.8	1814.49	9177.71	76406.6	0	0	0	0	0	0	0	0	0	136096	0	0	0
389		812.661	38.298	C47 H90 O9 N1	61658	77608.7	222461	254344	134598	476684	830024	65776.6	672963	290699	504605	842339	967248	81200.1	61300.5	296744	661390	66728.8	283021	427740	322915	337200	12157.9	376231	993662	2.02882e+06	72624.5	46567.4	73221.2	177402	123995	357450	5354.34	10254.5	8991.35	141961	219364	93470.7	240238	145781	3.37595e+06	6060.6	11162.3	29601
390		814.713	41.3739	C48 H96 O8 N1	49129.2	7682.78	22876.8	148417	0	150629	317780	114174	158916	37893.2	19826	19199.2	2337.91	169655	18457.6	380795	199735	87648.2	2502.75	1.13132	175021	66866.6	52860.5	2496.9	21647.8	450.006	244350	183478	2.09291e+06	10833	642358	258098	121851	5123.7	784815	2.41104e+06	84370.2	83135.2	60055.4	1.85772e+06	439211	955781	12338.2	38754
391		830.708	41.0822	C48 H96 O9 N1	18223.6	56931.8	118172	1.91513e+06	31717.8	573043	802357	1.13111e+07	598404	140355	142189	891509	104114	273618	797589	1.87223e+06	1.43935e+06	480157	69998.9	39479.3	758005	7.01009e+06	104925	137481	2.82081e+06	569383	39839.8	94225.5	189429	46139.7	1.75585e+06	2.64333e+06	48410.9	398686	363685	3.85648e+06	37581.4	326169	272119	913261	1.72149e+06	628940	486026	137301
392		812.697	40.7862	C48 H94 O8 N1	4.57776e+06	2.71495e+06	1.44465e+07	8.62194e+06	5.22347e+06	1.44607e+07	2.39088e+07	3.23775e+07	7.82508e+06	1.29879e+07	9.5185e+06	9.18548e+06	1.08433e+07	7.26606e+06	4.45813e+06	5.70452e+06	7.36432e+06	1.03725e+07	2.1483e+06	4.01862e+06	1.11439e+07	1.0997e+07	4.18273e+06	1.96974e+06	2.1162e+07	1.27197e+07	1.29575e+07	1.0833e+07	1.32521e+07	6.32305e+06	2.54096e+07	1.54034e+07	9.12369e+06	9.64692e+06	1.57446e+07	6.58363e+06	5.71244e+06	2.13175e+06	5.82853e+06	8.38877e+06	3.03566e+07	3.8087e+07	1.39842e+07	2.91716e+06
393		856.688	40.8475	C49 H94 O10 N1	4.07075e+06	2.23899e+06	1.12976e+07	7.77689e+06	6.42842e+06	1.32455e+07	2.51742e+07	2.28482e+07	6.08599e+06	1.3204e+06	26387.8	15931.2	16824.2	5.59027e+06	3.30266e+06	3.89912e+06	5.29055e+06	7.98526e+06	1.80838e+06	3.09291e+06	1.02616e+07	9.89684e+06	3.65709e+06	17488.4	286231	68611.5	8.05904e+06	7.03513e+06	7.53297e+06	5.02217e+06	1.24475e+07	1.50753e+06	29978.7	22131.2	1.59264e+06	3.67105e+06	3.66406e+06	1.42671e+06	3.22077e+06	5.93354e+06	1.28849e+07	410223	85421.7	14183
394	1	828.692	38.3701	C48 H94 O9 N1	467120	2.56628e+06	2.18352e+06	917294	987656	1.33311e+06	5.52444e+06	2.8934e+06	375274	2.97759e+06	962914	1.30675e+06	8.55471e+06	7.49469e+06	602361	2.37307e+06	999642	4.47029e+06	628817	2.13221e+06	513410	492947	710158	1.11462e+06	299044	173591	2.3313e+06	1.25144e+06	1.51942e+06	526578	1.06046e+06	1.05804e+06	3.36171e+06	1.31047e+06	1.72026e+06	823649	1.5532e+06	1.11619e+06	851377	1.0952e+07	5.71275e+06	138006	2.81644e+06	2.26557e+06
395	1	828.692	40.3584	C48 H94 O9 N1	3.34018e+06	1.47419e+06	7.75879e+06	1.05783e+07	1.09886e+06	2.92688e+07	1.61295e+07	1.55626e+07	7.90313e+06	3.92173e+07	8.71323e+06	2.00883e+07	5.93886e+06	1.02103e+07	5.47663e+06	1.18653e+07	2.4733e+07	3.61692e+06	7.87052e+06	5.09883e+06	1.48285e+07	1.73979e+07	1.65189e+06	67088.6	1.59456e+07	4.73793e+06	1.92682e+06	4.84867e+06	2.20487e+07	1.80199e+06	9.33309e+06	5.24751e+07	2.95229e+06	2.48913e+06	1.97369e+06	1.15274e+07	2.08037e+06	1.7429e+06	4.10562e+06	7.9898e+06	9.95738e+07	4.39718e+06	2.99008e+06	643560
396		872.683	40.4109	C49 H94 O11 N1	2.84082e+06	870102	5.37756e+06	6.94844e+06	791328	2.53928e+07	1.15489e+07	2.01471e+06	6.53202e+06	340707	146072	98997.8	31000.1	4.36878e+06	4.34784e+06	9.54108e+06	1.80013e+07	2.0243e+06	6.33372e+06	3.87547e+06	9.8141e+06	1.00817e+07	816612	3555.68	1.30137e+06	587165	643231	2.72883e+06	1.10561e+06	830784	5.22454e+06	5.10761e+06	22034.8	11442.9	2448.79	4.30945e+06	825726	1.14059e+06	1.09252e+06	4.41172e+06	4.0492e+07	84543.6	1227.29	13213
397	1	810.682	39.1487	C48 H92 O8 N1	4.56328e+06	2.93928e+06	5.64578e+06	8.52915e+06	8.25397e+06	1.48307e+07	8.59337e+06	3.79208e+07	2.48739e+06	1.10512e+07	1.246e+07	7.56656e+06	2.0237e+07	1.04531e+07	4.78087e+06	7.24072e+06	3.94994e+06	7.27081e+06	1.46497e+06	6.13173e+06	4.76641e+06	1.06397e+07	3.13855e+06	3.40094e+06	3.21042e+07	1.12663e+07	1.5699e+07	6.59883e+06	1.19714e+07	4.7345e+06	9.67017e+06	1.07182e+07	1.16345e+07	7.36664e+06	9.79326e+06	4.72464e+06	4.66816e+06	2.09033e+06	5.29714e+06	4.94959e+06	2.4606e+07	2.01041e+07	1.47028e+07	4.00324e+06
398		854.673	39.1978	C49 H92 O10 N1	3.30607e+06	2.0023e+06	4.12163e+06	5.70729e+06	9.04106e+06	1.14716e+07	8.29795e+06	2.24819e+07	1.79509e+06	39072.1	41420.1	52156.1	344743	6.13765e+06	3.09995e+06	3.63949e+06	2.67788e+06	5.46546e+06	1.2091e+06	4.18773e+06	4.06173e+06	7.58388e+06	2.13777e+06	35949.6	59388.9	160516	1.00188e+07	4.37371e+06	6.55846e+06	3.12898e+06	6.08046e+06	123043	106278	27051.8	155094	2.25903e+06	3.21928e+06	1.31057e+06	3.15959e+06	3.22736e+06	1.04888e+07	400098	359089	61852.1
399	1	810.682	40.3993	C48 H92 O8 N1	217396	35064.2	469101	768030	24548.1	2.04569e+06	1.0365e+06	152174	681520	3.19389e+06	50694.5	1.51998e+06	93878.6	548358	509069	1.00786e+06	1.99929e+06	105378	645849	337473	865022	764158	19.8262	7305.78	1.21664e+06	59353.6	23882.2	327982	38139.7	99231.6	786799	4.29222e+06	42523.8	211394	6412.51	702418	100400	122581	145720	655470	8.84223e+06	4839.64	26585.5	16550
400		842.672	36.0004	C48 H92 O10 N1	0	525070	121095	0	97629.1	0	0	0	0.112508	1.60784e+06	0	568001	1.58778e+06	270345	1.24806	0	341736	0	140662	307859	0.177529	0	0.0799092	100344	66168.7	273302	0	0	0	0	0	1.23947e+06	353703	0	0	0	0	1.78999	0	275576	7.17494	34325.9	43002.8	177428
401		826.677	38.5897	C48 H92 O9 N1	23686.5	20527.1	99340.5	86063.3	44277.8	1.30675e+06	138147	1.52304e+06	57180.3	2.12214e+07	8.59232e+06	9.093e+06	5.58075e+06	244958	101441	12529.3	23944	91399.6	19667.3	29069.5	72771.7	1.53116e+06	106155	512781	1.56905e+06	2.5479e+06	1.42742e+06	371127	7.89157e+06	39625.8	1.094e+06	8.95852e+06	1.20365e+06	338015	466549	2.57672e+06	449951	77665.6	1.93003e+06	665811	987052	1.35954e+06	1.7019e+06	660256
402		808.666	37.7997	C48 H90 O8 N1	321927	342797	926724	572347	1.57128e+06	1.79892e+06	1.35112e+06	6.87414e+06	438847	266453	1.20585e+06	801820	257077	995971	583632	1.26761e+06	159706	632103	113194	665152	785635	1.54153e+06	243283	12970.1	3.94105e+06	1.58343e+06	1.20782e+06	538327	2.31556e+06	654739	1.41124e+06	1.4068e+06	1.81486e+06	84405.3	1.06067e+06	691715	782173	294784	974432	389770	4.94305e+06	3.35937e+06	1.51449e+06	11294.7
403		852.657	37.8258	C49 H90 O10 N1	520404	270275	776442	643520	2.69894e+06	1.8127e+06	1.30055e+06	4.05265e+06	374681	98286.5	17473.2	39272.8	7071.08	810056	549929	891622	310419	657078	148344	574360	1.02501e+06	1.24717e+06	307900	29527.5	22011.7	4720.77	1.61164e+06	847526	1.57942e+06	1.10542e+06	1.19257e+06	1772.85	10501.2	3988.94	32971.6	536325	1.05892e+06	322596	978185	459614	2.31384e+06	5129.43	6536.97	6811.92
404		828.729	42.0433	C49 H98 O8 N1	20146.9	8377.46	5941.06	16580.7	13774.7	21772.9	22910	6117.39	39116.7	6375.34	9817.88	7339.54	9912.05	12436.3	7127.74	18607.8	7511.99	18637.5	0	12671.8	12108	29239.5	11614.4	0	7745.41	4241.65	33266	10996.1	85836.7	32861.6	129746	45516.7	14591.5	0	35665.1	463597	27875.1	23558.8	17344.1	423421	53545.5	111248	10649.3	4443.03
405		844.724	41.9199	C49 H98 O9 N1	795008	796367	966451	1.49105e+06	413011	1.36643e+06	639952	760497	798532	10972.6	39195	50528.1	59243.2	500340	1.10801e+06	590010	892803	723071	189548	641848	1.55569e+06	1.32223e+07	666140	3930.75	256430	110720	67528.6	546166	1.86117e+06	959009	3.56519e+06	9.02299e+06	5983.75	3.33896e+06	3.07605e+06	4.68482e+06	415236	807429	1.04464e+06	4.83187e+06	4.95107e+06	795703	78292.7	6848.65
406		826.713	41.5458	C49 H96 O8 N1	75668.7	81338.4	647167	457251	83683	512191	967569	2.14953e+06	552428	150751	150132	104108	17960.9	372645	136859	297793	420709	719366	8268.39	13619.9	301521	530270	132406	21412.1	244554	145109	142187	454424	285113	226840	1.18187e+06	125058	15181.7	81055.1	240415	535431	55308.8	134928	105833	1.5676e+06	1.24533e+06	315876	125606	8952.33
407		870.704	41.5511	C50 H96 O10 N1	115278	14889.5	374261	465551	56808.6	644219	1.07447e+06	1.26616e+06	351474	4345.72	0	0	0	232324	112838	201600	225084	488866	93217.5	96684.2	299586	392513	111338	0	4824.36	7148.43	62199	202620	125248	105918	643482	43250.2	0	2255.17	8484.72	264094	51861	63215.6	49113.1	904762	1.05281e+06	6104.1	2552.93	4307.63
408	1	842.708	39.2391	C49 H96 O9 N1	16300.5	130633	272738	174464	90487.6	61730.2	166386	135382	110112	472089	127979	218577	58446.4	656394	131855	31782.1	114115	78505	31733	143624	100514	98262.7	70426.8	10511.6	68165.7	17198.1	13931.2	92862.8	37433.2	109161	18920.9	124169	102730	24849.2	16120.5	43021.9	51396.1	98435.1	49176.2	3.08343e+06	315560	15809.2	5782.61	26367.8
409	1	842.708	40.9968	C49 H96 O9 N1	107791	36407.3	50219.8	1.8066e+06	122261	1.99873e+06	21993.1	181990	18320.1	2.41489e+06	487474	1.06347e+06	479685	143882	217103	683640	19247.5	59346.3	11286.2	132473	7075.44	732268	142781	10843	1.48438e+06	625111	8656.9	82394.5	179614	387935	315293	8.36037e+06	296256	37630.5	323075	997326	120935	109190	145567	16415.5	5.08724e+06	686642	204317	42749.3
410		886.699	41.0789	C50 H96 O11 N1	248202	58955.2	3085.3	463236	35595.8	1.61649e+06	426356	155805	424144	166005	36656.6	117433	23689.1	441046	22040.7	14749.8	667144	18302.2	328565	78279.8	107908	616430	11899.5	2419.06	40571.4	33090.9	14113	35624.1	35936.8	40631.8	520106	60333.7	0	7883.86	8859.14	285931	74534.9	74538.7	68784.7	1.46639e+06	2.53723e+06	5713.85	0	3702.49
411		824.697	39.888	C49 H94 O8 N1	15043.3	2161.58	4210	76148.3	26336.3	44862.2	35728.7	31596.2	7010.37	607445	515945	342660	771485	1157.51	19897.9	15319.5	17296.8	12930.8	5166.52	8860.05	37562.7	19267	26692.8	8237.83	424611	205115	83953.4	89952.9	42277	24631.4	102384	323701	193073	17631	327001	53968.9	24761.8	25978.5	17520.1	217296	425716	700552	339631	9201.35
412		868.688	39.9597	C50 H94 O10 N1	13642.1	30201.4	216602	247704	124099	328671	322927	685467	1039.31	3144.54	7592.92	17021	32414.5	373769	61786.3	111121	105908	211718	27546.9	60377	58804.6	139172	23497.7	0	40705.6	9066.59	5979.23	97078.9	31940.8	5192.48	118240	17939.1	6838.79	0	0	23927	17599.1	17452.6	4917.53	351761	506743	4153.79	4437.69	0
413		840.692	39.1875	C49 H94 O9 N1	384421	1.12234e+06	249821	1.47323e+06	1.51243e+06	398686	927277	2.88256e+06	169436	3.81519e+06	1.11112e+06	1.94895e+06	1.27222e+06	208724	982110	80883.9	824052	789263	398087	2.24635e+06	119352	2.39289e+06	1.50996e+06	44734.9	306495	370901	139233	293621	1.11448e+06	423655	94519.3	1.08006e+06	95184.3	90346.5	56918.3	154779	521710	1.21194e+06	358580	33463.4	2.11645e+06	251481	228664	8963.48
414		842.744	42.5681	C50 H100 O8 N1	11494	0	0	0	10854	13300.2	9882.3	45088.6	49900	3969.88	0	6316.84	0	20346.1	0	22722.6	18138.9	31960.5	0	24113.8	8690.7	0	15801.9	0	0	0	135709	318615	111235	0	49928	4687.18	72678	0	11523.6	1.53104e+06	70246.9	5038.62	3.03373e+06	444914	18564.1	260969	21110.2	20564.1
415	1	858.739	41.5861	C50 H100 O9 N1	18970.2	46758.5	47304	14481.8	9175.91	261392	210203	252776	35607.2	84032.7	9298.96	24782.3	12678.5	575300	16318.1	128926	14812.3	537035	5170.21	37625	35058.5	94602.2	13694.9	0	111947	45052.6	78757.6	31743.6	1.32211e+06	6141.92	49011	5.62657e+06	10531.8	25121.7	50866.3	459304	20382.3	7083.61	179527	5.67365e+06	243874	17020.1	39829.6	2770.76
416	1	902.73	41.5787	C51 H100 O11 N1	0.414165	11812.4	92781.8	9557.08	0	9881.73	166188	21858.5	20279.4	3425.61	0	0	0	165670	10041	82878	12944.5	478401	10833.4	7549.9	9860.74	13478.2	0	0	5515.42	0	7025.97	38865.2	83023.4	13180.8	33869.6	360536	0	0	9746.39	212490	5680.99	29724.3	4932.23	3.02888e+06	197051	0.298494	0.0700137	0
417	1	858.739	42.6237	C50 H100 O9 N1	31373.4	10136.4	5717.99	22527.4	10575.6	144138	22601.3	260890	5606.98	24557.4	9929.36	14013.8	25275.8	64285.9	10329.9	24332.7	16753.7	44473.2	12000.1	13089.3	61894.5	47024.1	8817.77	3490.87	11312.2	1528.53	305684	32000	26645.2	9361.92	40401.9	1.37919e+06	3292.57	11170.3	4454.12	1.38908e+06	42887.9	15765.7	41308.5	310670	32808.5	6255.68	10754.4	3931.76
418	1	902.73	42.3313	C51 H100 O11 N1	11955.9	3856.74	3030.35	0	0	34269.4	13135.7	7875.54	5396.71	0	0	0	0	8131.06	0	19589.1	0	0	6806.89	0	0	11576.6	0	0	0	0	0	0	21794.4	17705.9	10003.2	138373	0	0	4430.49	1.09485e+06	16836.4	25039.6	6888.1	471236	19502.9	7452.86	0	0
419		840.729	42.206	C50 H98 O8 N1	3054.74	16204	317524	117812	21237.1	109746	599661	325527	9311.35	26487.2	13351.7	135679	139203	108375	14042.5	195104	17463.3	41174	46585.5	54017.7	176498	826278	112626	28341.8	369029	393268	27379.8	711509	1.02277e+06	70601.3	2.2009e+06	5.51448e+06	225774	756026	7.15731e+06	989112	28140.3	25722.4	133250	2.55491e+06	888298	3.28796e+06	311096	32818.5
420		884.72	42.2523	C51 H98 O10 N1	55673.9	25418.1	268035	166535	15854.3	209234	693051	198737	171530	0	0	0	0	62998.1	63793.7	121550	59058.3	58192.4	10913	26770	177082	710921	48406.1	0	6375.65	5053.48	0	536579	781305	21366	1.72628e+06	522105	8525.86	63753	474915	567259	23408.9	19610.1	34978.8	2.15682e+06	703872	270304	8706.12	0
421		856.724	40.0922	C50 H98 O9 N1	31028.2	65648.2	83714	11597.2	15265.1	16778.7	111172	26859.5	14116.2	49481.9	68928.7	67963.4	58217.7	399872	20853.1	190346	29130	550561	8356.21	49429.6	17909.1	7718.05	17104	15816.4	21352.9	57426.6	20865.4	40530.9	65528.8	10254	29125	672418	80907.5	15265.5	255580	140309	32385.2	11608	8567.62	4.21491e+06	344102	125124	134177	17840
422	1	900.715	40.0955	C51 H98 O11 N1	9011.39	65285.4	79535.7	24627	11257.6	8657.67	172778	28863.5	5993.8	4137.92	6036.81	3564.64	9622.11	343952	17652.8	124900	23381.2	533079	11375.3	41745.3	15947.8	14036.7	18671.2	0	0	0	8123.16	26015.4	48663.8	0	22261.6	45814.7	0	2232.42	5185.21	74418.5	15815.9	15942.2	21011.7	3.0301e+06	204879	9241.8	3882.78	6600.65
423		856.724	41.6085	C50 H98 O9 N1	113258	669260	69347.6	46004	218109	2.84919e+06	159096	3.38597e+06	81859.7	637401	40035.2	247878	27193.8	1.33574e+07	316775	45784.5	48359.5	287447	139065	937180	734963	1.48374e+06	903701	6272.09	535404	522261	1.55486e+06	890633	1.58667e+07	37618.5	1.19243e+06	4.07908e+07	39635	53679.8	2.15818e+06	7.42147e+06	1.7225e+06	197295	7.07624e+06	151930	395007	1.34438e+06	384885	46438.7
424	1	900.715	41.6566	C51 H98 O11 N1	403207	38650.4	9315.93	63292	22515.3	23223.2	187302	84295	324588	29480.9	11155.8	19848.2	7142.79	811454	118309	438297	223815	13111.6	11244	41561.2	7021.02	499446	55741.8	0	16864	18629.3	28359.1	21963.3	1.49505e+06	31607	617553	3.00174e+06	6105.56	22276.7	78398	68234.4	27758.5	29543.4	16334.5	9382.66	26890.6	12938.6	3603.9	2868.69
425	1	838.713	40.4886	C50 H96 O8 N1	129530	224370	372314	302884	135885	94684.9	210425	17730.3	18238.1	14761.2	157599	86006.6	297378	121945	51466.4	50951.2	277556	37870.7	78284.9	230082	450128	424477	242235	53721.8	296618	136394	212689	116428	126564	2322.91	652177	478764	124092	358018	1.8397e+06	231738	93497.2	207471	204172	336072	439401	2.00671e+06	686927	14846.3
426		882.704	40.6348	C51 H96 O10 N1	10293.6	2425.53	95455.2	12070.2	16532.6	263287	25049.1	565064	7423.13	7386.43	5818.61	4360.96	32619.7	166897	53905.2	215356	52064.4	7386.64	17128.2	45233.7	17045.8	3422.77	51481.9	3191.24	49106.3	5785	96424.6	3609.01	376713	25184.9	414969	77686.4	15675	18598.3	51177.2	116939	21544.6	10756.7	284660	571688	736757	237717	76647.9	0
427	1	838.713	41.6948	C50 H96 O8 N1	0	10680.8	8806.37	13427.5	15421.4	13670.1	27749.4	9989.46	12359.2	38188.2	20447	8436.84	2853.88	13305.3	0	23302.1	3562.55	9610.11	11210.3	10063.4	1096.85	32760.5	0	0	63942.7	14329.8	13794.3	15051.4	109325	6617.65	4.18875	3.37967e+06	4847.01	10896.3	63950.8	40960.2	2.63743	16983.9	1036.13	205042	4496.95	25215.4	33638.5	10652.9
428	1	870.739	40.8469	C51 H100 O9 N1	12586	0	0	11751.5	0	0	19168.1	33540.9	0	3265.15	0	4662.49	0.0419492	18539.6	1715.52	0	6413.73	15478.3	0	12168.2	0	0	0	0	0	5145.1	8376.22	0	11174.1	28118.5	5763.4	13312.9	3767.5	55593.5	23411.3	12816	8201.12	22882.2	26088.6	849980	10999.9	27193.9	11603.1	0
429	1	870.739	42.2864	C51 H100 O9 N1	0	9132.39	0	18037.9	0	10005.6	20913.9	21723.1	8103.75	26238.8	0	0	0	39509.6	0	0	7104.34	6448.1	0	12168.2	15954.3	73508.6	0	0	27297.8	8873.2	14889	27008.7	28810	14788.3	26879.4	3.15251e+06	5111.57	35640.4	10074.9	32198.4	6449.93	10907.3	13599.8	41781	61794.7	22928.6	6369.01	2261.9
430		868.76	42.9647	C52 H102 O8 N1	0.144886	9697.24	15250.6	6597.46	0	12807.9	10984.6	0	0	4308.91	0	4187.64	0	0	0	0	8533.15	8953.39	7264.69	0	0	0	0	0	5965.68	0	12579	0	18718.3	11338.6	36584.1	1.6465e+06	0	19993.6	249551	2845.68	12218.4	0	7664.72	385704	0	117265	3658.21	0
431		884.755	42.9094	C52 H102 O9 N1	12705.1	34239.9	0	45830.1	17534	319696	188967	29153.2	0	7676.86	11258.8	8268.94	8568.84	1.12311e+06	19671.6	0	11119.2	23266.1	0	59112.3	19145.4	767310	65948.5	0	17991.8	5879.03	298350	28438	3.76333e+06	21333.7	68641.3	7.1971e+06	46072.3	4287.52	28474.7	894409	10827.8	16031.8	269754	11997.7	148144	30769.4	14967.1	0
432		802.641	38.0368	C45 H88 O10 N1	5887.42	22877.9	7858.01	94234.1	27466.1	73920.9	71859.4	9976.67	7424.63	0	0	0	0	43036.8	7089.35	39282.8	24590.2	8636.26	5647.13	4207.39	31764.7	10498.8	17209.5	0	0	0	15805.7	89697.3	188871	32118	73421.1	0	0	0	0	647279	21425.4	12182	9422	284612	30002	87954	6273.38	0
433		830.673	39.8194	C47 H92 O10 N1	209700	61837.7	62399.2	435806	228419	457135	617954	184443	229342	4938.56	20727.1	2395.25	4606.47	235438	74842.8	214263	212534	211894	62371.7	80313	383679	236257	130887	0	9408.46	0.157843	400172	265150	821057	91571.7	386320	5620.23	13273.1	0	32897.5	1.01218e+06	136859	102461	142015	850156	255233	5350.76	20202.3	0
434		858.704	41.3549	C49 H96 O10 N1	76271.1	7009.29	13100	127480	21083.2	211412	414090	126945	155015	0.434746	6163.44	0	0.497281	109747	33860	252825	147497	80498.2	9672.73	12354.9	247793	99425.2	73902.6	0	1.03192	0	217191	238090	1.24604e+06	52211.3	674376	5079.74	0.226434	0	33347.7	2.00215e+06	128041	77123	83533.7	1.58786e+06	368553	21813	0	0
435		886.735	42.47	C51 H100 O10 N1	0	0.00704623	27517.3	8123.69	0	0.0453557	15548.2	14798.4	5432.75	0	5694.69	0	0	0	8482.07	6911.05	0	0	0	6196.79	6083.44	12404.4	0	0	0	772.871	0	8147.58	152157	13704.4	35531.3	43821.6	0	0	6325.39	1.13098e+06	0	0	0	482844	73380.1	6549.2	0	0
436		718.583	31.9743	C40 H80 O9 N1	178078	1.28185e+06	120626	14978.8	50595.4	87575.5	441696	68714.1	38395.4	4.0303e+06	230425	1.64194e+06	573396	309725	269992	238362	1.56807e+06	0	67263	4.52236	285201	0	0	372814	295664	199254	26528.4	0	97115.9	36257.2	634438	3.24521e+06	120730	6904.13	67878	125964	243700	747153	18498.6	2.26394e+06	292367	1.27684e+06	54080.8	61834
437		762.574	31.9743	C41 H80 O11 N1	13615	1.23199e+06	140706	48363	129994	227930	790306	119229	74420.5	733431	81984.3	106012	49724.2	515317	55843.6	329947	160255	219910	128271	204937	283179	77520.5	31379.9	14728.2	15210.9	18782.7	60763.1	21656.6	99149.8	11056.9	22930	38906.2	16082.1	13614.1	10362.6	127332	137212	571080	25064.3	1.62591e+06	338424	133439	65507.1	7541.76
438		734.578	31.1723	C40 H80 O10 N1	20567.4	186592	20476.2	247060	0	146981	106332	868150	26380.4	37469.8	62304	61615.5	828581	571153	15682.2	19993.8	530443	0	9282.81	30091.1	0	25231.4	11497.7	14648.8	14512.8	15256.1	15561.3	10313	107223	8281.79	74336.1	3.54781e+06	108190	6110.09	31845.4	40015.9	11245.5	9109.14	71753.8	824188	139615	117036	248375	4580.03
439		760.558	32.3714	C41 H78 O11 N1	2.38196e+06	4.39322e+06	5.67243e+06	3.83869e+06	1.03865e+06	2.78276e+06	2.48078e+06	3.36694e+06	5.78164e+06	1.08516e+07	247862	1.14408e+06	8173.31	5.90412e+06	4.11061e+06	1.22821e+06	1.73256e+07	670225	1.23578e+07	6.08726e+06	5.22304e+06	2.27599e+06	782760	9760.6	619046	115817	293297	448937	788157	495700	4.19998e+06	4.23011e+06	39463.1	7941.83	11861.3	1.82774e+06	1.03553e+06	1.20816e+06	1.18867e+06	6.20175e+06	9.30855e+06	51251.5	22445.4	3778.59
440		790.605	34.4503	C43 H84 O11 N1	0	2.6254e+06	48441.5	0	323394	72755.4	739667	6663.75	55364.6	51983.3	0	4105.73	0	61060	0	0	1.22966	52562	43059.4	256583	217055	72233	21468.1	69420.8	0	17641.7	39989.4	79303.3	0.118141	15040.1	16236.4	16814.2	137895	0	0	71641.7	247869	951943	27655.3	561021	99083.8	0	41366	136987
441		788.589	34.8628	C43 H82 O11 N1	1.46084e+06	1.10562e+06	1.52623e+06	1.52929e+06	2.88834e+06	3.23791e+06	5.32549e+06	8.70375e+06	1.65684e+06	20038	57231	13731.3	62074.6	2.7094e+06	1.40837e+06	473291	2.7213e+06	1.25961e+06	1.77676e+06	2.70157e+06	5.99762e+06	3.11423e+06	861434	14397.6	99996.7	34602.7	664819	2.42237e+06	5.27921e+06	1.36301e+06	1.90463e+06	50856.8	69819	44728.7	48804.6	1.9218e+06	1.05144e+06	26967.6	1.77406e+06	2.28511e+06	3.75841e+06	29355.8	34175.9	4620.01
442		816.621	36.9292	C45 H86 O11 N1	496549	534644	492784	1.47081e+06	656875	1.68486e+06	1.79231e+06	495845	1.46361e+06	89691.1	141771	30603.8	13842	293586	270637	492957	5.23724e+06	434910	2.18858e+06	1.72008e+06	3.12983e+06	1.39435e+06	689294	3051.44	72359.8	11687.8	295442	22758.2	2.37664e+06	142352	1.39172e+06	9445.78	82797	89192.4	208810	932278	502097	332843	485766	728718	2.43329e+06	99097.5	61116.1	6351.41
443		778.584	38.4363	C45 H80 O9 N1	3.53418e+06	3.83823e+06	2.8783e+06	4.01029e+06	2.14652e+06	6.53783e+06	1.85166e+06	6.93226e+06	1.88886e+06	833331	712688	119636	507163	2.65953e+06	3.55896e+06	5.12491e+06	1.04533e+07	2.7248e+06	1.79683e+06	1.9272e+06	3.74852e+06	2.21179e+07	2.76411e+06	166238	1.43304e+06	885733	1.75411e+06	732607	2.01549e+06	2.87382e+06	3.15871e+06	806283	688964	11506.4	37770.3	1.07926e+06	2.42718e+06	627892	1.71011e+06	1.07013e+06	3.77363e+06	103430	451439	265110
444		774.553	36.6435	C45 H76 O9 N1	1.33299e+07	2.53852e+07	1.1393e+07	2.12456e+07	7.50762e+06	5.89347e+07	2.89499e+07	3.69965e+07	2.54349e+07	1.10566e+07	5.37938e+06	6791.97	6.06014e+06	3.17776e+07	1.41616e+07	2.34494e+07	5.63844e+07	1.87576e+07	2.00089e+07	1.54257e+07	2.02868e+07	7.73317e+07	1.04958e+07	2.35785e+06	1.29527e+06	42848.6	3.43887e+06	7.99153e+06	1.64519e+07	5.94497e+06	1.70951e+07	7.31866e+06	6.79201e+06	1.2865e+06	1.92189e+06	7.49516e+06	2.79575e+07	5.45395e+06	1.3474e+07	5.2681e+06	4.10299e+07	6.62694e+06	389336	276818
445		802.677	38.3484	C46 H92 O9 N1	110096	1.513e+06	1.77217e+06	263807	380047	100373	4.28614e+06	219062	725254	4.79276e+06	45812.1	390833	90728.5	1.80991e+06	389268	663967	1.31403e+06	1.72442e+06	492193	1.07358e+06	620669	78752.5	308669	55778.6	798761	78534.4	110130	1.00739e+06	387872	57622.1	358293	3.69684e+06	527992	348314	35856.6	203530	691818	115721	82619.6	6.80381e+06	4.74992e+06	590718	375615	114287
446		846.668	38.3844	C47 H92 O11 N1	164631	1.10989e+06	993972	524765	360545	431839	4.52234e+06	524034	586925	171572	0	5752.57	24415	1.87317e+06	84877	466274	1.10821e+06	1.13457e+06	462909	553624	418761	150064	271715	10106.5	13472.1	12247.7	242122	530632	323306	236241	235449	53031.2	4767.89	9243.25	7311.27	302449	337915	157803	96184.8	3.52877e+06	2.21045e+06	26246.3	11780.1	15198.7
447		818.672	37.9526	C46 H92 O10 N1	29979.7	330949	195760	297296	13523.4	31828.3	237565	154813	252826	3.28343e+06	33118.3	2.83388e+06	1.56532e+06	1.30504e+06	140033	162990	3.27559e+06	69321.2	1.9049e+06	435223	157832	0	109382	9453.17	28388.8	157713	16939.6	70733.1	71191.6	12936.5	43139.3	8.52198e+06	19539.9	51022.4	55945.5	94641	14998.4	64043.4	12915.4	1.11802e+06	2.58765e+06	14189.5	239748	66948.4
448		862.663	38.013	C47 H92 O12 N1	30843	203697	229246	325301	53476.7	94118.1	204864	131202	219911	18081	3670.2	32747.4	156471	839174	123866	122492	2.49799e+06	62265.8	1.52339e+06	413392	144762	21591.1	120653	6942.41	45292.7	16416.3	5585.69	46404.4	10236.2	19828.9	13424.2	740698	21894.7	9940.9	3183.83	59436.6	15034.8	14496.8	8966.88	604688	1.56811e+06	30783.8	26271.2	5634.27
449		844.652	38.8275	C47 H90 O11 N1	1.29938e+06	1.12284e+06	1.4119e+06	5.28004e+06	361746	9.59371e+06	7.6873e+06	1.82183e+06	2.72768e+06	106224	139720	67898.8	123388	3.75033e+06	1.27821e+06	4.61801e+06	1.21683e+07	742428	5.69179e+06	2.97726e+06	4.69088e+06	3.19054e+06	514836	22021.3	226964	54806.6	396792	1.57661e+06	1.59863e+06	409105	1.16634e+06	94518	77742.2	36525.4	4003.17	1.44859e+06	1.16064e+06	605037	782302	969728	1.74363e+07	166268	85364.7	23729
450		842.636	37.341	C47 H88 O11 N1	88343	29554.3	202075	542169	48595.4	44674.1	1.47704e+06	390353	729336	11286.5	35097.5	72621.8	15401.1	185352	144745	449343	1.07803e+06	19502.4	435806	684315	1.49095e+06	410598	13598.1	0	20724.1	8428.66	8390.79	68077.2	91513.8	32800	129342	77078.2	7193.26	2504.2	10122.3	93549.3	411660	84509.8	34189.3	8580.52	2.13019e+06	4850.08	19456.9	1412.66
451		832.687	38.8495	C47 H94 O10 N1	48441.8	141067	195671	267961	25372.2	138717	120117	132442	394992	4.45993e+06	97915.6	2.63793e+06	1.6501e+06	1.31818e+06	68672.2	139506	2.67946e+06	46886.6	1.28854e+06	44435.7	61490.3	29955.5	83986.4	22684.9	216965	87707.8	50747.4	122421	25227.2	108041	37680.6	9.52063e+06	178446	43794.7	165436	67980.7	126004	39479.3	49963.8	2.15153e+06	3.71259e+06	103551	155236	86053.5
452		876.678	38.8105	C48 H94 O12 N1	39028	18526.9	39858.2	11864.4	8762.21	112845	39768.9	144135	35659.2	300705	5978.74	143101	76278.1	54829.3	26508.1	49161.9	1.43213e+06	19063.9	487953	92877.4	61564.2	12607.8	18017.3	16586.5	32393.5	5326.95	41876.7	82263.5	15458.2	65555.6	58572.2	160742	16163.8	40139.3	15904.8	98366.7	37663.4	93268.9	38409.9	1.30042e+06	1.53806e+06	12493.1	5686.94	34558.2
453		858.668	39.6385	C48 H92 O11 N1	1.01467e+06	418682	1.42252e+06	4.20785e+06	317567	1.03036e+07	4.81612e+06	1.16832e+06	2.42648e+06	295867	40334.5	37670.1	38516.5	2.31075e+06	751614	2.92108e+06	6.89287e+06	698285	2.53614e+06	1.58836e+06	2.1009e+06	2.44288e+06	235263	17488.4	27138.9	15449	213510	814643	432927	2.00139e+06	1.27703e+06	290090	24636.6	33154.5	27518.9	1.32818e+06	1.0466e+06	370091	685480	1.08083e+06	1.42416e+07	24897.8	129378	3864.34
454		830.708	40.1066	C48 H96 O9 N1	303214	930590	4.1206e+06	865247	451337	789662	7.57701e+06	1.3228e+06	1.26295e+06	3.71964e+06	661463	1.71974e+06	529262	2.99183e+06	580336	1.67742e+06	2.03449e+06	4.64444e+06	684793	1.01433e+06	770749	415947	722589	35677.5	1.47404e+06	445040	615927	1.23374e+06	1.44188e+06	476094	1.17199e+06	5.53601e+06	244206	251837	268566	1.16726e+06	824412	444398	364913	1.77025e+07	8.85988e+06	3.23812e+06	287703	715509
455		874.699	40.1044	C49 H96 O11 N1	248933	796812	3.53337e+06	741924	467642	876348	8.26644e+06	1.03964e+06	1.02954e+06	349878	66759.1	203442	46797.4	2.53871e+06	481454	1.3721e+06	1.72305e+06	3.58707e+06	595495	894792	850675	352619	701504	0.57856	108490	57538.7	447237	375834	597674	245078	699004	387241	6714.73	10475.8	7961.22	779414	471362	58620.9	142321	1.00529e+07	4.2713e+06	2753.23	15459.1	5085.4
456		874.699	41.167	C49 H96 O11 N1	206863	17216.7	176531	219311	81930.2	77190.4	95123.2	432544	72484	12457.4	27033.8	11349.5	36484.7	125844	115137	464257	60218.1	91919.2	30817	131674	149442	487421	165889	3453.36	24067.9	7415.05	5930.02	9977.57	112392	83453.5	117058	41948.1	5716	9219.63	13092	998102	43046.9	17654.6	13517.3	361317	851488	64304.8	6643.94	2624.14
457		846.703	39.651	C48 H96 O10 N1	77697.5	237021	1.25635e+06	590277	44471.8	131500	706185	452184	1.10815e+06	7.54262e+06	148652	9.3315e+06	3.81558e+06	2.01802e+06	1.02018e+06	409444	7.81705e+06	496983	12532.1	1.55572e+06	775094	81520.4	269460	17901.8	611767	434481	70790.2	350529	19593.7	45494.1	382532	7.66375e+07	300683	50842.5	26931.2	523330	82006.1	22283	80953.6	6.77209e+06	7.07143e+06	427148	495496	86558.2
458		828.692	38.3612	C48 H94 O9 N1	467120	2.56628e+06	2.18352e+06	917294	987656	1.33311e+06	5.52444e+06	2.8934e+06	375274	2.97759e+06	962914	1.30675e+06	8.29511e+06	7.49469e+06	602361	2.37307e+06	999642	4.47029e+06	628817	2.13221e+06	513410	492947	710158	1.11462e+06	66651.3	1.47761e+06	2.3313e+06	1.25144e+06	1.51942e+06	526578	1.06046e+06	1.05804e+06	3.36171e+06	1.31047e+06	1.68127e+06	823649	1.5532e+06	1.11619e+06	851377	1.0952e+07	5.71275e+06	138006	2.81644e+06	2.26557e+06
459	1	872.683	38.3937	C49 H94 O11 N1	299983	2.00602e+06	1.65981e+06	748096	1.02576e+06	920235	5.03626e+06	1.60831e+06	267068	312168	79956.2	116391	21618.2	5.02761e+06	435843	1.16017e+06	918613	3.25167e+06	386728	1.27897e+06	445490	461315	478442	45452.2	11744.5	27537.7	1.07513e+06	648239	776116	384883	455604	81786.6	17945.3	10827.8	16634.6	519368	786365	765870	407210	6.85055e+06	2.7868e+06	34102.2	32492.7	200203
460	1	872.683	40.4298	C49 H94 O11 N1	2.8531e+06	877954	5.44127e+06	7.43066e+06	791106	2.57364e+07	1.07472e+07	2.60749e+06	6.5658e+06	340707	54390.8	98997.8	7159.1	4.41427e+06	4.3626e+06	9.58374e+06	1.80539e+07	2.03166e+06	6.3422e+06	3.88917e+06	1.04314e+07	1.00779e+07	836994	3555.68	44785.8	587165	643269	2.72736e+06	1.10933e+06	831409	5.36967e+06	5.10761e+06	22034.8	3187.21	4549.18	4.31145e+06	825807	1.14072e+06	1.28176e+06	4.64578e+06	4.57252e+07	84543.6	8063.77	2754.03
461		844.687	37.9234	C48 H94 O10 N1	34217.7	1.91977e+06	1.62811e+06	786146	452017	0.205797	504637	354668	268357	1.13343e+07	297171	1.25478e+07	1.5875e+07	4.67844e+06	984994	132766	4.59118e+06	237451	1.72445e+06	2.90706e+06	544514	15284.6	215165	264322	663552	1.28198e+06	11136.7	92956.4	272906	121857	208457	2.84641e+07	1.36709e+06	6119.91	116190	260057	240965	550553	13265	8.61092e+06	3.76847e+06	526767	1.06801e+06	512373
462		888.678	37.8895	C49 H94 O12 N1	138835	1.53754e+06	1.19547e+06	731906	1713.48	30197.3	417856	288769	211219	836977	9253.13	957124	885787	3.55506e+06	769839	70457.1	3.49479e+06	164624	1.38254e+06	2.35616e+06	401571	14521.5	169980	10484.9	45000.3	122780	75629.4	15309.7	20423.6	8513.76	6511.48	2.15484e+06	5289.56	0	0	10461	24844.7	32978.8	9045.51	4.61575e+06	1.93219e+06	31763.5	26848.5	59814.2
463		870.668	38.7852	C49 H92 O11 N1	1.51028e+06	848126	3.42733e+06	4.14322e+06	975557	5.75722e+06	1.90458e+06	1.20436e+06	1.2046e+06	310053	21149.5	109431	23897.8	3.88988e+06	2.50248e+06	2.39227e+06	5.59428e+06	953600	1.21829e+06	3.53304e+06	3.56891e+06	1.713e+06	516748	26660	156024	6661.06	940684	916080	1.71941e+06	507282	1.91306e+06	100728	10293.2	54559.5	31478.4	956092	798783	570981	1.25306e+06	1.41698e+06	9.61207e+06	6026.55	12555.2	10323.8
464		860.589	34.256	C49 H82 O11 N1	15496.8	80935.9	129547	19507.1	67587.7	763902	1.05016e+06	2.00525e+06	45888.7	157484	8278.87	3504.17	19260.7	570247	72370.1	117747	478389	76557.9	59861.6	392876	8069.52	1.29233e+06	24747.4	16057.7	15697.5	13130.4	76662.4	42462.8	275236	9811.58	70540.6	10516.5	2955.74	3978.27	13465.8	201799	170523	59490.4	206108	120076	2.13379e+06	10273	4197.32	8788.61
465		844.724	40.651	C49 H98 O9 N1	33001.7	33842.2	69450.1	64952.8	37103.4	45866.9	27486.8	117769	30428.5	116290	17818.1	96428.3	102524	12205.1	114467	24637.4	34157.8	35326.6	17366.7	29240.3	22670.7	98380.5	66430.2	17454.6	36106.8	53550.9	7734.98	8933.71	123866	28971.5	8352.79	1.05279e+06	25575.8	41717.3	22461.6	60299.6	7857.76	29182.1	61410.5	1.04115e+06	59179.3	50552.8	49514.4	9734.43
466		860.719	40.3548	C49 H98 O10 N1	0	0	18015.8	0	0	10916.6	3875.53	33809.4	19556.1	492832	0	823863	359639	70350.3	23322.7	5676.62	348554	11616.4	113858	24962	0	4879.04	7386.81	0	31726	9890.83	0	479.789	22774.5	12327.7	33614	1.61965e+07	6366.97	1909.85	33482.3	30119.8	5134.07	7264.35	7132.21	152388	410446	22820.8	29395.1	0
467		886.699	40.906	C50 H96 O11 N1	96853.7	43579.9	102825	55289.2	36365.8	241969	121620	59204.1	109321	283897	63026	137568	20121.6	46043.9	106905	17840.7	114377	37773.8	32887.8	10457.8	157333	107740	47768.4	2857.98	134056	39033.3	17101.8	50576.7	38376.1	56100.1	141146	620805	4821.73	18503.9	14933	280134	25118.7	61335.3	104447	54893	100157	4717.6	3307.15	3702.49
468		858.703	38.7284	C49 H96 O10 N1	0	136411	45470.5	0	40574.7	0	0	13096.3	0	1.08773e+06	11002.4	1.70295e+06	2.0046e+06	543078	0	0	263383	6842.85	34240.1	45658.7	0	0	0	12860.2	30825	37734.2	0	13615.6	0	21011.9	0	5.49075e+06	8717.73	0	0	32969.5	0	9820.57	20535.7	2.90829e+06	186256	65754.4	91025.5	20094.1
469		874.734	40.7636	C50 H100 O10 N1	0	0	10415.3	0	0	15608.9	0	0	0	71619.1	736.16	151948	74672.9	136127	0.335343	48322.4	75816.8	49586	71799.2	0	0	0	0	0	15832.4	18809.4	0	11214.6	11017.4	0	0	2.28121e+07	4531.17	0	5669.42	136651	0	6357.48	0	2.28549e+06	132934	40156.2	39976.1	0
470		872.719	39.448	C50 H98 O10 N1	0	1.15922	34789.7	1.11018	0	9190.31	0	22651	0	211558	14362.4	620509	518917	391804	10775.1	10136.2	107247	8659.45	70621.3	37540.7	0	18850.5	25726.3	3509.49	5467.37	31659.1	11303.2	16263.3	11233.8	0	7996.38	1.52519e+07	15813.5	27987.9	21817.3	104995	0	25507.3	35871.8	17515.1	312484	105723	510937	0
471		888.75	41.5151	C51 H102 O10 N1	0	0	0	0	0	0	0	0	0	4759.5	0	0	0	0	0	0	0	0	0	0	0	0	0	2701.06	0	0	0	0	0	0	0	2.07584e+06	0	0	1315.53	2591.26	0	35119.5	0	37982	0	1128.28	0	0
472		886.734	40.3328	C51 H100 O10 N1	0	0	0	0	0	0	0	0	0	0.00290661	0	0	0	0	0	0	0	0	0	0	0	0	0	0	0	0	0	0	0	0	5901.96	846406	0	0	0	0	0	0	0	873959	0	0	0	7333.4
473		886.771	42.8534	C52 H104 O9 N1	0	4569.87	0	0	0	0	0	0	0	0	0	0	0	14459.8	0	0	0	0	0	0	0	4063.94	0	0	0	0	11227.6	19208.4	23035.9	14248.2	33905	1.12856e+06	3979.19	2339.15	2146.24	116480	7511.14	26239.8	7198.28	691339	22249.5	3748.11	0	0
474		902.765	42.3616	C52 H104 O10 N1	0	0	0	11128.4	0	0	0	0	0.040614	0	0	0	0	5021.9	0	0	0	9340.29	0	0	0	0	0	0	3279.05	0	0	0	2279.8	0	0	2.41909e+06	1692.5	2796.97	808.179	0	8191.47	13010.9	25990.8	255937	1803.1	2375.52	0	0
475		884.755	41.6264	C52 H102 O9 N1	0	0	0	0	0	0.0253004	14739.7	0	5531.69	2940.9	0	3430.09	0	7201.33	0	0	0	0	0	0	0	19883.1	0	0	2282.48	0	0.0283088	0	29033	3916.46	3500.21	127610	0	0	53173.3	14417.6	12811.8	16744.6	17415.7	750309	0	3618.91	22603.9	0
476		852.569	33.5445	C43 H82 O15 N1	2.3953e+07	1.96721e+07	1.19694e+07	2.47716e+07	2.10776e+07	6.22596e+07	2.13504e+07	8.22528e+07	1.48811e+07	4.05919e+06	4.88614e+06	260932	6.51705e+06	2.48973e+07	2.31414e+07	3.11143e+07	4.30621e+07	1.71625e+07	1.2042e+07	1.75763e+07	1.5877e+07	7.38041e+07	1.4539e+07	1.23966e+06	574706	1.05129e+06	2.53383e+07	1.52257e+07	2.21488e+07	1.56118e+07	4.09633e+07	3.96585e+06	354136	3.46971e+06	470728	9.03474e+06	4.57946e+07	6.45267e+06	4.55159e+07	1.25372e+07	5.1199e+07	2.27779e+06	5.15478e+06	150178
477		880.6	35.3111	C45 H86 O15 N1	94153.2	2.39193e+06	870935	1.72238e+06	227473	496601	81924	5.94759e+06	186604	443300	440526	137642	618855	1.98408e+06	421011	4.21728e+06	3.31404e+06	593473	595624	1.71483e+06	1.10747e+06	6.91621e+06	46076.8	120239	520638	211033	166150	466618	101739	239531	451274	401156	282891	802227	155500	306837	167752	270854	304764	375443	555374	229755	159971	370554
478		878.585	33.8162	C45 H84 O15 N1	752063	106681	129728	686975	42391.6	1.62652e+06	230888	2.79786e+06	636781	64127.6	50177.5	551417	207498	83380.9	796922	293024	318893	305758	36613.4	872156	167834	4.82332e+06	261503	110443	2.4693e+06	655418	567827	1.04871e+06	1.743e+06	383446	850867	166719	1.24672e+06	171905	293601	108001	89613.5	181016	1.75144e+06	415798	3.1205e+06	809768	136461	450489
479		834.594	29.3553	C44 H84 O13 N1	28337.2	32146.8	3732.6	54356	16167.4	417793	22611.9	377828	1688.58	87100.7	46537	0	71050.1	339846	0	27112.9	2539.53	86713.9	6951.47	27621.6	2985.42	0	2271.95	0	83533	20095.5	99750.1	49124.1	1.83956e+06	45089.4	43836.3	67010.4	80431.2	24688.9	13442.2	709604	39035.2	74163.8	505551	0	65924.5	47053.6	39987.6	56858.1
480		848.609	30.7994	C45 H86 O13 N1	23696.9	8877.02	0	0.0650302	6850.24	23658.2	7723.53	49173	11878.5	58681.3	18666.3	0.0147356	9302.21	442760	0	2706.66	0	0	0	15990.6	0	0	0	0	70579.7	14570.7	20676.8	0	834511	13409.9	0	20633.9	55049	7216.28	6971.37	288780	18389.9	150884	188172	0	18992	7928.94	11602.1	37754.6
481		864.641	32.8055	C46 H90 O13 N1	0	0	0	0	0	606241	109530	368402	63271.7	226232	76815.7	22470.8	170831	2.9526e+06	0	0	187339	0	0	0	0	0	0	42096.9	502093	56020.4	374320	0	6.38222e+06	0	0	3.15179e+06	411141	58325.5	2.44983e+06	4.18212e+06	0	0	381195	218586	163345	459574	536203	260835
482		908.632	32.9415	C47 H90 O15 N1	34204.6	133491	0	25756.5	0	368861	125403	94819.3	0	37400.2	18599.9	0	6901.15	2.12943e+06	40584.1	81080.7	0	117325	0	0	0	100822	89564.7	0	47829.9	0	53141.9	36228.4	2.24868e+06	0	62364.9	38291.4	17785.4	0	165812	1.52349e+06	27183.1	33711.2	612595	46132.9	0	7175.87	40571.1	10373.6
483		862.625	32.0658	C46 H88 O13 N1	3.88226e+06	7.15577e+06	2.37048e+06	4.80968e+06	1.28379e+06	3.05373e+07	1.11941e+07	1.13887e+07	1.39493e+06	1.59642e+07	1.9929e+07	1.63709e+06	7.06999e+06	8.68122e+07	2.87553e+06	2.31535e+06	2.37355e+06	7.99793e+06	848022	5.15888e+06	2.69452e+06	7.28211e+06	6.63523e+06	1.88575e+06	1.4887e+07	968361	1.6712e+07	5.10205e+06	1.7322e+08	3.11165e+06	9.61165e+06	7.16041e+07	1.3245e+07	1.42318e+07	7.1236e+07	9.45935e+07	7.51558e+06	4.80014e+06	4.92323e+07	2.67696e+06	5.75829e+06	1.59907e+07	2.23732e+07	7.53027e+06
484		906.616	32.0821	C47 H88 O15 N1	1.66215e+06	3.07074e+06	1.2251e+06	1.69428e+06	722784	1.18536e+07	4.88836e+06	4.01131e+06	794255	196305	128644	48855.9	85998.3	4.02539e+07	770021	788418	998997	3.18936e+06	516602	2.29116e+06	958639	4.6811e+06	3.37152e+06	187073	273338	191232	5.83924e+06	1.90996e+06	5.52295e+07	1.45958e+06	3.17873e+06	3.38496e+06	521110	353572	6.52704e+06	3.29708e+07	2.50633e+06	1.70116e+06	1.7867e+07	1.2037e+06	1.75601e+06	1.38608e+06	2.11805e+06	670571
485		878.62	31.2559	C46 H88 O14 N1	11102.7	4.24802e+06	249573	92105.8	209113	177519	43880.4	88008.9	24162.1	2.55259e+06	859534	1.09021e+06	589788	951077	56805.7	7880.83	646759	25763.8	815444	231919	0	210005	16910.5	46715.5	365036	267322	8490.67	29134.3	1.06888e+06	33504.7	676647	809422	3.33022e+06	308057	330057	1.22412e+06	546497	3.20351e+06	226378	1.47979e+06	3.09878e+06	463537	378083	220900
486		922.611	31.2649	C47 H88 O16 N1	8253.4	3.36102e+06	240528	165590	121222	154509	10131.5	53513.9	6660.19	315669	95133.3	19315.3	65829	1.53554e+06	12852.5	15534	647186	149875	783617	268697	11506.1	474278	103015	55858.4	58771.6	5309.81	28859.6	16495.6	423672	0	319832	74861.1	195958	26432.4	20801.7	700665	342273	1.65475e+06	109846	920351	3.02002e+06	76271.6	14794.9	38750.2
487		860.609	30.0064	C46 H86 O13 N1	28281.9	71487.2	68156.6	104582	60854.1	191646	53452	169832	158186	44643	16493.2	0	4937.14	560451	134670	153128	159644	80631.9	97828	188767	7651.45	49944.6	312752	6881.89	12855.7	128716	79242.9	0	733267	145507	24174.6	10292.7	8455.22	67054.5	347329	449880	3184.01	0	7440.93	58996.6	195451	6665.52	120362	55512.8
488		876.604	29.1617	C46 H86 O14 N1	5045.09	12934.3	4345.16	9059.8	7888.54	6183.71	70394.6	0.558829	0.0194241	43405	0	13366.2	5664.38	15123.6	12864	44490.9	21742.1	32423.5	17898.6	8473.75	0	20724.6	69973.2	0	14692.9	0	12502	0.0760173	21317.9	8994.71	27402.5	0	42945.7	6993.2	0	26328.9	10865.1	128345	4396.8	74276.5	536493	8732.26	10460.8	10659.4
489		890.656	34.4309	C48 H92 O13 N1	72585.2	447988	338161	67825.7	50709.5	790492	323748	204912	0	526564	570336	86520.5	230138	2.28541e+06	80297.1	0	0	187643	39822	193773	0	287564	126094	141122	599419	273391	317472	154138	4.10933e+06	170653	224455	1.76957e+06	577990	431056	1.81215e+06	1.48843e+06	283814	503807	789298	68150.4	0	432971	570954	415758
490		934.647	34.4522	C49 H92 O15 N1	37111.4	179070	130208	43408.3	41570.2	319188	113041	64351.3	0	29017.8	44877.3	0	0	1.02637e+06	0	0	0	56364.5	0	28853.4	0	108224	67976.9	0	0	22137	76937.5	20161.9	1.45158e+06	24946.8	41877.9	95084.1	14679.5	9872.81	19280.8	620077	136252	223285	343701	0	0	9893.48	14180.7	4589.4
491		906.651	33.9854	C48 H92 O14 N1	0	1.01321e+06	0	0.12452	0	0	0	0	0	67740.9	1146.79	91042.1	15553.9	0	0	0	0	0	0	72006	0	29734.9	0	5080.96	58998.1	18820.5	0	69491.4	0	28016.6	0	137523	17620.8	646081	138600	0	0	186395	0	0	13.3617	55394.1	10984.5	16329.7
492		918.688	36.5388	C50 H96 O13 N1	65988.1	287359	173940	27291.4	84372	528390	276814	452575	0	350279	372890	87979.8	213769	981797	49095.8	39158.5	70897.2	26954.7	17136.7	106748	74435.8	0	31223	86587.2	453680	365838	101204	146271	1.93644e+06	85767.1	192688	991555	466011	480797	722161	576040	66944.8	555147	314535	14359.4	196532	437514	330507	247592
493		946.719	38.3882	C52 H100 O13 N1	590794	721342	1.36844e+06	705234	575297	4.11737e+06	1.56287e+06	3.57383e+06	367338	2.68452e+06	2.23778e+06	451733	951889	9.34442e+06	600499	542191	667350	1.09965e+06	210773	675728	565732	1.37213e+06	841816	229280	1.99467e+06	1.68818e+06	1.60294e+06	852034	1.78438e+07	691088	1.87198e+06	7.17498e+06	1.74151e+06	2.10469e+06	6.35722e+06	7.12856e+06	1.05551e+06	1.47787e+06	5.04695e+06	610603	2.29177e+06	2.19868e+06	1.9991e+06	818148
494		990.71	38.3918	C53 H100 O15 N1	274296	314754	556086	320715	289960	2.03076e+06	767273	1.35007e+06	196035	170909	146507	16434.6	60109	4.33149e+06	266456	280343	317334	606477	111047	304303	286874	727530	393492	17820.3	208850	131582	470149	325431	5.82151e+06	278636	529813	415004	114265	133670	588481	2.46616e+06	263829	551382	1.50573e+06	160396	760057	119368	214916	48185.9
495		962.714	37.8429	C52 H100 O14 N1	34381.9	328917	154567	836909	0	545798	162655	29836	90060.9	8.00889e+06	127225	1.74084e+06	596259	2.62901e+06	11827.2	116283	1.15034e+06	248391	1.25964e+06	124053	0	1.74486e+06	72273.1	11476.4	325403	117489	53188	558627	120282	63048.9	185454	206634	636084	344473	5994.51	1.52947e+06	163203	737544	75425.9	444569	2.22447e+07	48421.3	807350	205599
496		1006.7	37.9711	C53 H100 O16 N1	9044.73	134258	26472.4	448699	0	256699	28325.4	0.784983	51281.1	147496	28559.9	20473.8	24357.8	1.30902e+06	7158.06	23496.6	540688	100908	648575	13033	8993.14	950951	40817.5	0	43293.6	22639.1	18033.7	233981	10693.5	0	26707.8	153021	44641.8	11730.5	87835.5	660030	57643.9	401203	14078.7	174525	8.11475e+06	31427.9	4765.22	8428.5
497		944.703	36.6253	C52 H98 O13 N1	40475.1	28811.9	0	25457.1	0	483937	145616	685608	0	129142	14497.9	0	149547	1.41969e+06	24818.8	0	0	148237	15978.6	94801.5	32578.9	0	46713.5	12865.9	58070.2	191929	79315	86524.2	4.32585e+06	35759.4	82630.4	238607	132423	63925.5	4282.55	1.27134e+06	60580.4	557204	713206	0	125404	60315.2	30397.7	13285.1
498		988.694	36.6445	C53 H98 O15 N1	0	59208.1	12310.1	24958.2	0	278950	87644.2	367317	0	22100	0	0	0	753874	0	0	0	55485.9	0	0	0	25699.8	40375.5	0	0	0	88432.3	12003.2	1.40549e+06	11874	26652.3	0.171633	7274.63	0	15640.1	465280	18016.1	224425	298477	0	50207.4	0	3838.99	0
499		1004.73	39.2642	C54 H102 O15 N1	136311	26199.4	144935	141080	25900	625982	238354	1.97177e+06	82939.8	9797.51	22761.6	0	3042.41	519789	59920.4	132054	236430	379684	76991.6	93559.4	97130.3	178617	123017	0	10625.8	19402.4	117378	17853	566245	14913.4	123305	14468.1	4282.23	4371.44	45252.2	240110	29409	219558	130606	90652.2	470119	0.0337505	2592.38	0
500		976.729	38.5505	C53 H102 O14 N1	0.364911	63748.7	123389	524635	0	194523	64967.5	13206.8	20252.1	9.55616e+06	51247.2	1.28916e+06	390698	1.78535e+06	0	0	780728	21059	834504	0	0	1.47248e+06	0	0	330126	9518.3	0	112750	22647.5	19737.2	103420	71503.5	327472	20329.9	4506.08	1.31174e+06	76603.2	682568	0	391932	1.98536e+07	24244.8	52682.6	102426
501		1020.72	38.6628	C54 H102 O16 N1	0	118700	70757.1	187863	0	246429	60906.9	23938.4	0	91071.9	0	64346.7	17627.3	1.04407e+06	0	11661.5	358003	65162.9	412930	0	0	744445	0	0	0	0	0	35925.5	39673.3	0	18315.7	4380.01	5351.6	0	0	490433	41372.7	276514	36893.5	193956	7.13415e+06	0	10822.5	0
502		992.761	39.9818	C54 H106 O14 N1	0	9226.07	11018.4	13271.7	0	0	0	0	0	6938.21	14462.5	0	0	144278	0	7817.85	0	0	0.129253	0	0	0	0	0	5710.04	0	6207.79	0	27748.1	0	11955.3	0	46944.7	0	0	862549	0	0	0	193623	729509	0	4605.03	0
503		974.75	40.0321	C54 H104 O13 N1	1.23189e+06	967512	3.127e+06	1.12682e+06	819478	7.36583e+06	3.09577e+06	9.79048e+06	710935	2.68e+06	2.78097e+06	723435	1.5109e+06	1.28701e+07	1.17626e+06	1.03572e+06	1.18047e+06	2.19254e+06	384798	1.22701e+06	1.12046e+06	3.29113e+06	1.46564e+06	331240	2.93578e+06	2.95603e+06	1.93451e+06	1.09369e+06	2.14273e+07	1.13496e+06	2.39031e+06	1.06903e+07	2.50359e+06	3.02445e+06	9.38715e+06	9.99689e+06	1.13011e+06	1.7796e+06	6.59178e+06	1.41524e+06	5.51105e+06	3.69137e+06	3.20049e+06	1.04986e+06
504		1018.74	40.0322	C55 H104 O15 N1	542717	460411	1.42664e+06	761378	481738	3.76692e+06	1.84025e+06	4.37292e+06	339792	237558	254579	55559.1	215421	6.09907e+06	572299	505693	553117	1.15312e+06	189238	583743	597700	1.70172e+06	849189	28847.1	287852	232639	852328	568535	7.21911e+06	671638	1.51604e+06	832071	155094	224401	825266	3.83663e+06	614985	848184	2.47867e+06	547841	1.74566e+06	354199	245249	83067.1
505		990.745	39.5235	C54 H104 O14 N1	97498.7	411760	766768	1.34877e+06	54733	1.88767e+06	349828	0	192257	1.21583e+07	289656	2.42917e+06	768945	3.14347e+06	118068	167413	2.06371e+06	665740	1.42053e+06	161513	0.0787585	5.76682e+06	144034	34051.1	884223	328797	0	1.18107e+06	653901	191664	857901	491745	820388	526874	185897	5.24378e+06	446022	1.23304e+06	18476.3	2.11116e+06	4.86743e+07	186337	964158	291158
506		1034.74	39.5688	C55 H104 O16 N1	33329.3	199688	329553	786167	37876.9	931847	182593	4003.55	61272.6	76441.6	17112.1	95014.3	20764	1.58716e+06	49965.8	116560	983780	309811	771277	91338.2	18655.7	3.2079e+06	80768.2	0	19311.2	3734.47	18742.5	441501	176351	78995.6	353399	27067.1	69889.5	9377.59	15576.5	2.52987e+06	164301	752932	178292	874744	1.62279e+07	8522.84	5451.69	18686.9
507		972.735	38.3613	C54 H102 O13 N1	1.97302e+06	3.31705e+06	2.89323e+06	2.43925e+06	1.78607e+06	1.98707e+07	6.53408e+06	1.12455e+07	988187	8.2989e+06	7.25614e+06	964347	3.95027e+06	4.56445e+07	1.9707e+06	1.38013e+06	1.53743e+06	4.15687e+06	653083	3.45076e+06	1.41045e+06	8.14962e+06	3.86575e+06	136010	1.4327e+06	3.21334e+06	1.06628e+07	2.71056e+06	9.46486e+07	2.00711e+06	6.48412e+06	3.16019e+07	5.39741e+06	5.93731e+06	2.83104e+07	3.87088e+07	4.05669e+06	4.90899e+06	2.47317e+07	2.18865e+06	2.08207e+06	7.0439e+06	9.63342e+06	2.96355e+06
508		1016.73	38.3878	C55 H102 O15 N1	977233	1.38462e+06	1.05922e+06	1.36991e+06	885400	9.01589e+06	3.37985e+06	4.97184e+06	434847	54242.4	851114	25564.4	307309	2.27372e+07	886583	556050	641684	1.81326e+06	260395	1.48947e+06	664737	4.43739e+06	1.79305e+06	47094.6	665965	8408.27	3.30011e+06	827417	3.00204e+07	817004	1.65081e+06	2.20281e+06	366633	40723	70561.7	1.41136e+07	1.272e+06	2.38519e+06	7.21183e+06	659304	2.60685e+06	42605.8	142619	100445
509		988.729	37.8568	C54 H102 O14 N1	35293.3	269777	650831	952356	77066.4	831059	94455.1	32262	38145.1	8.57445e+06	31216.8	766955	1.5803e+06	3.06626e+06	88136.6	94962.6	824102	30265.2	322600	36649.1	40307.6	1.14928e+06	26307.5	19628.3	113397	10110.9	157647	191649	259395	108450	488316	395805	362453	200921	84130.7	1.21202e+06	84683.3	612248	261777	671149	1.46644e+07	23515.6	645427	25997.9
510		970.719	36.9452	C54 H100 O13 N1	224674	20835.4	674462	397577	150759	4.01789e+06	1.05193e+06	2.69836e+06	32550.4	701162	1.52596e+06	103093	853668	7.57403e+06	38366	35507.8	73329.8	584507	40580.4	663822	120595	1.95673e+06	461241	100900	1.6889e+06	768485	1.3683e+06	143302	1.73186e+07	220957	342604	5.98294e+06	1.34146e+06	837410	7.22625e+06	9.01706e+06	383368	1.19277e+06	5.09406e+06	128583	1.03249e+06	1.9647e+06	1.60998e+06	518696
511		1014.71	36.9641	C55 H100 O15 N1	114147	234776	220163	188053	101410	1.31558e+06	537734	1.03904e+06	0	57999.1	42387.9	0	20268.3	3.10836e+06	94058.6	87397.7	78435.8	309351	0	220815	20460.5	496104	342303	0	62941.7	8113.06	368395	70693.3	4.70552e+06	96386.2	199218	213642	37225.6	19777.8	305366	2.88943e+06	192450	446948	1.40921e+06	43426.1	294567	48975.2	96371.8	30872.1
512		1018.78	40.9655	C56 H108 O14 N1	0	0	0	0	0	18504.5	0	0	0	90223	0	4796.11	0	276425	0	0	0	96034.9	36561.8	0	0	800238	5054.8	0.0170632	27699.1	7840.96	0	0	49690.7	0	50166.1	84945.5	63557.6	40054.1	37819.6	920282	0	0	15176.7	880130	1.34632e+06	5353.6	38021.7	4383.55
513		1000.77	39.9927	C56 H106 O13 N1	19348.5	75787.3	104554	64916.2	0	660496	167232	112168	28355.6	23456.8	14804.5	4541.03	111965	1.11297e+06	55315.6	63180.2	32374.9	51250.4	0	15162.7	16890.3	215946	35127.3	28239	5831.82	3457.47	199143	46034.8	2.82611e+06	19549.7	110528	800510	16514.2	26894.3	72484	1.16889e+06	32363.9	1.10093e+06	619948	137398	127188	201412	34523.3	43047.7
514		1044.76	40	C57 H106 O15 N1	7541.88	31094.5	51360.1	8107.08	0	310547	78707	118480	0	0	0	0	0	507561	23657.7	29938.3	12475.3	20267.6	0	23727.8	18474.4	133529	31421.4	0	4759.36	0	73523.3	14764.6	1.06468e+06	0	60477	48110.5	0	12925.4	52543	434281	15147.5	454950	208307	49679.8	112861	4668.34	16341.5	0
515		908.632	32.7363	C47 H90 O15 N1	111408	49896	50780.8	51512.9	0	440557	141833	94866.1	15653	37400.2	18599.9	0	6901.15	1.47091e+06	52046.2	141916	0	131082	20841.4	67570.6	0	94504.2	98239.9	0	47829.9	0	44591.4	30646.9	2.27067e+06	0	62256.4	38291.4	17785.4	0	165812	1.51983e+06	26861.5	33803	536965	40409.7	0	7175.87	40571.1	10373.6
516		922.611	31.2779	C47 H88 O16 N1	8253.4	3.35648e+06	240528	165682	123620	154509	57343.3	53513.9	7797.49	315669	94913.4	17030	65846.5	1.53553e+06	12852.5	15534	647181	149875	783617	268697	21651.5	474325	103015	55858.4	58638.7	5309.81	28859.6	16495.6	420319	0	320057	74828.5	18158.9	26462.7	20810.6	700621	342257	1.65481e+06	109795	920538	3.02009e+06	73963.5	14864.7	10187.3
517		992.761	39.3599	C54 H106 O14 N1	24328	157434	63906	206398	0	216978	102571	338369	0.405383	2.14218e+06	41350.9	431023	140666	399381	25556.7	521645	117010	317901	24609.4	30409.4	0	72759.6	17825.3	8895.41	167476	153240	14969.5	26518.9	358884	0	8394.68	8534.21	164055	96539.3	26434.5	147349	17037.8	94789.7	65445.6	945690	1.1055e+06	26885.5	166452	49025.2
518		1052.75	39.0081	C55 H106 O17 N1	0	16042.2	24468.2	12138.4	0	0	6879.33	0	0	105773	0	18895	0	526759	0	9834.61	125043	85941.3	129570	15084.3	0	21342.5	0	0	0	0	0	0	0	0	0	0	0	0	0	2441.08	0	0	0	325506	999389	0	0	0
519		990.745	37.6288	C54 H104 O14 N1	0	424511	36280.1	28290.1	17426.1	765096	206197	651986	18347.3	1.57148e+06	45863.3	298530	275002	846088	55097.9	480387	108844	377792	18189.4	63444.4	0	112561	100420	102959	25456.2	69786.8	163521	20717.9	1.40116e+06	49780.9	14473.6	57607	79981.5	23807	19831.3	526436	136019	213980	378242	976966	491075	9789.56	96850.7	45034.1
520		1034.74	39.5696	C55 H104 O16 N1	33329.3	199688	329553	786167	37876.9	931847	182593	4003.55	61272.6	76441.6	17112.1	95014.3	20764	1.58716e+06	49965.8	116560	983780	309811	771277	91338.2	18655.7	3.2079e+06	80768.2	0	19311.2	3734.47	18742.5	441501	176351	78995.6	353399	27067.1	69889.5	9377.59	15576.5	2.52987e+06	164301	752932	178292	874744	1.62279e+07	8522.84	5451.69	18686.9
521		1032.72	37.9003	C55 H102 O16 N1	23163	165897	367615	580706	28927.7	341797	71456.8	34105.9	25419.3	12688.5	23540.1	6877.07	8871.06	1.81153e+06	35511.4	53038.4	379072	82781.1	152751	84503.7	12425.7	586497	43724.2	0	0	4918.89	40888.2	123947	153822	47576.5	186190	3904.23	6230.76	0	0	484172	73790.3	262282	44159.1	267917	5.44055e+06	0	13782	0
522		1042.69	31.6518	C52 H100 O19 N1	10865.9	332922	0.114743	19973.8	22571.5	43411.9	94581.2	168729	19477.3	36985.5	22865.4	26383	25501	124136	1.13283	27568.7	17282.1	0.137543	37739	36893.5	45137.4	123813	3547.28	20433.5	3209.34	1284.57	9538.3	7778.26	108399	12651.7	278141	8712.14	39240.9	6808.25	33089.9	256928	9969.42	6856.54	25050.3	298346	84914.9	8627	21275.9	35889.8
523		1024.68	31.4011	C52 H98 O18 N1	1.50626e+06	1.79659e+06	623318	858799	1.51729e+06	5.80161e+06	1.33717e+06	3.86051e+06	540634	2.90507e+06	2.39697e+06	387630	2.73681e+06	742643	2.15625e+06	526437	787252	582851	717888	1.63466e+06	1.30135e+06	3.02411e+06	797737	1.44144e+06	3.25599e+06	1.99699e+06	634878	1.08087e+06	3.42605e+06	1.43417e+06	2.80746e+06	2.20704e+06	5.23022e+06	3.03407e+06	2.45527e+06	2.74812e+06	1.95756e+06	666436	1.56041e+06	2.5141e+06	3.70542e+06	1.63162e+06	1.49015e+06	2.8326e+06
524		1068.67	31.4015	C53 H98 O20 N1	1.2236e+06	1.42461e+06	510212	715787	1.23811e+06	4.27037e+06	1.14328e+06	3.0786e+06	477349	444031	221707	44204.9	374754	663685	1.79366e+06	425156	662035	406823	606965	1.168e+06	1.02716e+06	2.33892e+06	524312	227217	27777	312250	336556	609037	1.70243e+06	928886	1.48029e+06	346705	617304	313782	304031	1.65302e+06	1.15515e+06	397167	989478	1.36701e+06	2.0199e+06	229754	172109	208167
525		1040.67	30.7766	C52 H98 O19 N1	242351	1.99743e+06	12482.6	78891.6	143298	308049	193128	270753	48847.7	3.87694e+06	626069	598452	854781	1.19912e+06	142628	0	114393	13735.4	699921	191667	92132.5	900411	53215.1	32943.3	292800	91226.1	34120.9	78243.8	722362	85367.9	532876	337539	1.49749e+06	306249	899000	851798	210608	166801	492553	1.47977e+06	2.42047e+06	296333	291130	292199
526		1084.66	30.7601	C53 H98 O21 N1	124580	1.18745e+06	21029.7	47696.9	42227.4	225631	120760	169798	16450.4	553980	92369.2	78207.8	92139.9	709366	87337.7	0	48941.6	34411.3	424327	124834	28746.8	396115	87211.3	0	14940.7	5301.59	0	0	319380	41138.5	226941	22175.5	146907	37102.5	120812	433166	80277.7	62824.7	273362	746293	1.02154e+06	17585	14344.7	72144
527		1108.77	37.8223	C58 H110 O18 N1	1.00403e+06	1.09577e+06	733168	1.45337e+06	782678	2.10384e+06	716542	2.41919e+06	463127	1.6457e+06	1.54065e+06	576736	1.13075e+06	566008	1.76935e+06	292436	770575	433583	513175	968010	819170	1.16978e+06	834764	613282	1.83068e+06	2.44359e+06	317164	1.0961e+06	2.42511e+06	1.42916e+06	1.46155e+06	1.33061e+06	2.70795e+06	1.84012e+06	781629	674875	1.46258e+06	365493	645703	806960	2.95124e+06	524253	629712	1.05413e+06
528		1152.76	37.8248	C59 H110 O20 N1	669620	701774	435916	1.00361e+06	542437	1.10048e+06	489954	1.35042e+06	266768	137683	202950	32499	103966	326649	1.07968e+06	188668	443285	252971	280846	536264	534503	812232	508427	57091.3	179657	258705	141766	587573	947636	721897	644431	85013	237525	141390	86604.7	305239	649443	171214	214217	350701	1.18037e+06	29466.9	36728.7	113851
529		1136.8	39.4967	C60 H114 O18 N1	2.665e+06	1.82669e+06	1.80218e+06	2.35028e+06	1.72473e+06	3.75255e+06	2.3598e+06	5.90927e+06	920749	1.24368e+06	2.415e+06	950336	1.80611e+06	1.06507e+06	4.14227e+06	625868	1.44149e+06	904405	1.04399e+06	1.56586e+06	1.79732e+06	4.24038e+06	1.71796e+06	886633	2.23219e+06	4.44961e+06	432519	2.40731e+06	5.56783e+06	2.78265e+06	3.79102e+06	2.43721e+06	2.85588e+06	2.70606e+06	2.56301e+06	1.62096e+06	2.42005e+06	820614	2.10055e+06	2.50696e+06	5.72154e+06	1.22047e+06	1.10728e+06	1.41505e+06
530		1180.79	39.4932	C61 H114 O20 N1	1.44323e+06	995759	868453	1.38203e+06	1.14232e+06	2.18233e+06	1.48902e+06	3.1021e+06	518774	95238.2	274482	77861.9	163236	575912	2.20016e+06	407590	1.02135e+06	424542	522661	840120	1.04526e+06	2.30163e+06	993804	101273	296457	502387	199934	781431	2.01336e+06	1.11031e+06	1.43787e+06	241646	377157	342093	307252	688100	916749	387174	670717	989777	1.92907e+06	123202	123338	132159
531		1152.8	36.9683	C60 H114 O19 N1	30536.6	704759	0	0	110803	135365	0	61918.9	0	463552	89664.9	29601.9	408895	101603	71356.3	0	0	47589.7	70623	186251	0	0	109097	201436	399147	272279	0	0	74999.5	55500.2	27188.8	127823	1.38031e+06	133173	159827	56827.5	353434	94249.1	0	1.84778e+06	397051	46576	99011.6	855780
532		1196.79	39.1637	C61 H114 O21 N1	0	277117	0	12096.4	0	1.18117e+06	0	13079.4	0	207673	0	18996.3	4950.94	87750.7	4287.38	0	29704.9	8481.73	162827	8861.02	0	0.0561909	48435.3	0	0	0	0	26098.1	87360.8	0	248472	0	4849.85	24419.4	4171.53	273468	0	0	13737.5	468063	1.44941e+06	0	0	3319.23
533		1134.79	37.7907	C60 H112 O18 N1	2.09115e+06	2.19832e+06	1.21577e+06	2.27727e+06	2.47271e+06	6.15855e+06	1.74474e+06	8.09156e+06	841051	2.53417e+06	2.16571e+06	609508	3.49536e+06	1.11706e+06	5.07034e+06	752101	1.35988e+06	452805	1.09666e+06	2.35527e+06	1.53771e+06	6.5252e+06	1.66716e+06	1.91835e+06	4.67439e+06	4.44658e+06	1.01862e+06	1.87153e+06	4.75786e+06	2.04927e+06	2.5272e+06	3.18838e+06	5.22018e+06	2.90887e+06	2.7432e+06	1.44346e+06	2.50163e+06	747067	2.34778e+06	1.70875e+06	5.50147e+06	1.29886e+06	1.92219e+06	2.49147e+06
534		1178.78	37.7851	C61 H112 O20 N1	1.42278e+06	1.41704e+06	709603	1.52245e+06	1.88599e+06	3.4651e+06	1.21916e+06	4.65941e+06	534909	177805	257059	29601.7	319962	589291	3.01867e+06	436574	837084	464198	634434	1.51711e+06	1.06559e+06	3.83679e+06	1.04567e+06	234434	557541	417624	422136	968823	1.86776e+06	943439	1.02724e+06	233932	429001	242918	356722	577186	609983	332859	1.04298e+06	756013	1.9566e+06	86078	155912	247917
535		1164.83	40.9197	C62 H118 O18 N1	0	61991.2	0	25345.8	0	43230.7	0	80784.5	0	5072.75	22774	0	35759.8	0	94887.4	0	0	0	0	0	0	32739.3	25759.4	13154.1	26511.1	91778.8	0	127086	803587	44672.9	191053	50414.9	122350	292211	949679	519752	0	0	21026.4	940257	127271	51525.1	16351.9	41050.9
536		1214.8	38.4325	C61 H116 O22 N1	0	255653	0	0	0	0	0	0	0	6838.54	0	5339.9	18233	590855	0	0	0	88108.1	130235	8036.52	0	0	32639.9	0	0	0	0	0	0	0	0	0	5232.36	0	0	24788.4	0	0	0	653404	855682	0	0	0
537		1212.78	36.6471	C61 H114 O22 N1	0	1.32622e+06	0	0	49339.1	0	0	0	0	7321.24	0	5921.31	49979.9	1.94607e+06	0	0	0	0	142002	54384.5	0	0	17562.4	4792.5	0	0	0	0	0	0	0	0	79160.5	0	0	14991.1	23232.1	36919	0	1.25338e+06	646986	0	0	29423.8
538		440.277	5.22482	C20 H43 O7 N1 P1	98236.3	99334.7	24975.6	181152	64646.1	17940.4	48564.6	212610	40930.7	699283	885042	876311	986716	7777.5	35129	21510.4	7836.44	28881.6	96725.4	12100.2	71676	13315.5	8287.26	970912	907026	949347	85965.8	86753.5	96182.5	139797	45245.3	983070	556159	976900	380439	113568	51959.8	213046	106266	32987.2	76603.5	381757	945152	1.00351e+06
539		512.299	9.26227	C23 H47 O9 N1 P1	74323.8	12849	14429.8	242884	5105.13	208860	79948.7	43288.7	96603.8	9174.01	14099.6	260102	11707.3	22831.8	47200.1	16229.1	318147	486051	23922.8	233488	329610	164104	26852.4	0	12041.7	38874.9	716124	307001	65696.3	91687.3	304073	26539.3	48164.6	50115.4	0	135035	371233	0	55593	60734.5	123682	128877	30745.6	0
540		468.308	9.26786	C22 H47 O7 N1 P1	847474	15588.7	98954	2.77605e+06	185719	2.6671e+06	2.04209e+06	719678	664908	16789.9	507543	420464	418708	108081	523588	369194	2.72954e+06	4.1364e+06	855054	2.18765e+06	3.77358e+06	1.93149e+06	471261	10826.7	774269	631111	5.6194e+06	3.32562e+06	622163	645754	2.50784e+06	62558.7	287336	50117.7	15388.4	946810	4.59966e+06	85474.1	1.63866e+06	217396	1.59664e+06	886139	985527	4783.49
541		482.324	11.5366	C23 H49 O7 N1 P1	246290	140684	223785	1.07255e+06	200766	548511	1.33062e+06	1.0983e+06	555585	29264.5	66304.9	586942	330893	587325	512933	323486	2.09167e+06	2.04415e+06	269464	1.07428e+06	1.73806e+06	628318	371912	4310.23	38146.4	19612.4	1.10716e+06	29924.2	376286	243602	1.52371e+06	20154.4	1996.9	17076.1	12235.8	54801.1	1.5571e+06	250744	406983	680823	620876	49095.1	292621	10296
542		540.331	13.801	C25 H51 O9 N1 P1	6.70601e+06	3.65646e+06	5.8295e+06	1.67041e+07	4.70037e+06	9.9818e+06	1.47704e+07	1.0238e+07	7.33786e+06	5.63441e+06	4.52586e+06	2.97386e+07	4.64956e+06	5.57474e+06	1.04032e+07	5.22097e+06	3.00568e+07	2.11648e+07	7.20112e+06	1.59705e+07	2.2157e+07	1.06643e+07	6.79085e+06	1.40029e+06	8.71454e+06	5.73696e+06	2.3959e+07	1.37126e+07	6.12219e+06	7.34322e+06	2.46138e+07	6.83893e+06	5.55394e+06	4.18573e+06	42819.9	8.32335e+06	2.57389e+07	6.56634e+06	1.23232e+07	5.14184e+06	1.73668e+07	7.2866e+06	6.48871e+06	1.37778e+06
543		496.34	13.7958	C24 H51 O7 N1 P1	4.87563e+07	2.79713e+07	4.84612e+07	1.65036e+08	4.11466e+07	9.6137e+07	1.41363e+08	1.04183e+08	5.61864e+07	4.14622e+07	3.18676e+07	1.87811e+08	3.53858e+07	4.27802e+07	9.25981e+07	3.74573e+07	2.72299e+08	1.93176e+08	6.34437e+07	1.51269e+08	2.03317e+08	9.94426e+07	5.9473e+07	9.64784e+06	6.33148e+07	4.64653e+07	1.86727e+08	1.14191e+08	4.91327e+07	5.86305e+07	2.30947e+08	4.69496e+07	4.3012e+07	3.03789e+07	1.67756e+07	6.58464e+07	2.07122e+08	4.13539e+07	9.85882e+07	4.45541e+07	1.46558e+08	4.77109e+07	4.83007e+07	1.99851e+07
544		518.322	13.8009	C24 H50 O7 N1 P1 Na1	1.36386e+06	760886	1.50521e+06	3.88499e+06	857791	861125	2.47148e+06	2.34983e+06	1.02743e+06	935235	606379	4.38616e+06	724346	471714	2.58918e+06	895822	8.48672e+06	5.07758e+06	1.74701e+06	4.32977e+06	4.43396e+06	1.05029e+06	1.12071e+06	7505.34	1.19234e+06	725793	6.95492e+06	3.73826e+06	2.19587e+06	1.92681e+06	6.55827e+06	400463	739724	569326	29620.5	2.18752e+06	7.70977e+06	1.71085e+06	4.27955e+06	1.23234e+06	5.55019e+06	830384	948297	461982
545		534.296	13.8211	C24 H50 O7 N1 P1 K1	296243	55725.7	214172	2.94114e+06	461321	821359	1.41553e+06	0	316836	113419	59966.7	17571.2	19075.5	290897	625503	267380	2.61905e+06	1.47227e+06	73404	403243	3.11832e+06	1.29598e+06	178960	38498.5	185.206	0	1.25e+07	0	1.08707e+06	741335	4.57641e+06	0	266919	0	992.382	1.1456e+06	5.59924e+06	0	1.65702e+06	637312	2.05442e+06	468.244	115.554	10620.2
546		482.361	15.8627	C24 H53 O6 N1 P1	4.0954e+06	950070	1.50458e+06	5.42791e+06	7.809e+06	4.44004e+06	6.12738e+06	2.60796e+07	2.03132e+06	1.69423e+06	26872.2	2.92571e+06	1.55831e+06	4.83475e+06	1.98689e+06	1.10497e+06	6.35261e+06	1.32003e+07	2.13644e+06	4.96568e+06	1.65507e+07	7.57742e+06	3.59053e+06	866021	5.3606e+06	1.65716e+06	1.54305e+07	1.68886e+06	1.13306e+07	5.06981e+06	9.14433e+06	657527	2.70403e+06	105812	879830	2.61436e+06	5.8622e+06	46018	3.5102e+06	2.80969e+06	5.54445e+06	2.04539e+06	2.23221e+06	167910
547	1	494.324	9.55545	C24 H49 O7 N1 P1	551799	31988	91493.8	974554	61587.5	165950	68183.3	1.29349e+06	254833	8216.79	93536.4	81841.4	107244	551930	170066	62562.9	260593	2.67005e+06	162012	757314	1.75194e+06	315935	412114	0	30400.4	61262.4	159553	730395	20758.2	55521.4	1.33172e+06	53878.5	81276.1	9159.25	30038.4	17788.4	311409	10601	328769	446225	10317.3	25953.8	91941.4	7510.04
548		538.315	10.4894	C25 H49 O9 N1 P1	6161.43	9941.02	8777.67	9304.09	5830.32	7562.47	13495.7	87796.3	6715.47	0	0	37566	8131.84	19629.8	6024.93	4007.19	33895.2	603959	99045.1	16859.5	11795.7	5551.1	6191.16	0	21811.9	10952.9	93054.5	19244.2	22214.9	4904.99	24524.1	11690.5	12223.1	39485.1	0	13217.9	61774.3	6331.42	31137.2	16963.2	11908.8	19785.1	24083.1	0
549	1	494.324	10.4918	C24 H49 O7 N1 P1	54713.6	76963.4	97280.7	2.33724e+06	106816	136618	34382.1	2.66588e+06	474297	2600.71	6054.47	149698	393008	310749	14451.3	8602.86	51388.3	5.00346e+06	1.07482e+06	1.67215e+06	186790	18651.2	50420.3	32670.9	265426	114242	2.24069e+06	467537	43758.3	32146.6	280759	473765	155720	270019	51659.6	38748.8	444972	56104.1	140533	24227.9	207895	61416.7	447040	40707.8
550		480.345	15.5548	C24 H51 O6 N1 P1	2.7536e+06	894388	5.91989e+06	2.79635e+06	2.79902e+06	4.32781e+06	9.2967e+06	1.56911e+07	2.22354e+06	145249	2.44294e+06	3.76733e+06	1.12886e+06	2.60922e+06	3.81329e+06	1.0548e+06	3.99949e+06	7.55276e+06	1.5668e+06	4.68284e+06	5.20555e+06	8.46459e+06	3.35433e+06	29852.2	2.77886e+06	1.32757e+06	6.35552e+06	3.38531e+06	4.52017e+06	3.07901e+06	8.44907e+06	3.56537e+06	207668	545735	1.07024e+06	6.85677e+06	5.79481e+06	841626	5.95208e+06	4.91841e+06	1.53901e+07	5.89704e+06	2.29685e+06	174710
551		554.346	16.1189	C26 H53 O9 N1 P1	17635.5	23144.6	42210.3	331434	82571.6	86598.8	98210.3	329585	148793	56306.5	18156.4	48538.1	11446.5	59513.2	17753.2	51349.2	554062	232143	41681.4	35159	301083	333899	56786.1	0	11241.9	105509	92374.8	174708	82502.8	72449	450099	131506	22220.2	7911.56	17500.1	108344	465966	152064	193278	167910	150524	22472	30718	12460.8
552		510.355	16.1435	C25 H53 O7 N1 P1	773456	144118	263710	3.40265e+06	854456	2.19283e+06	2.4455e+06	3.38678e+06	2.04784e+06	78287.8	490725	100715	14149.8	775991	1.10733e+06	820236	6.68868e+06	2.49832e+06	1.69104e+06	1.06875e+06	2.81862e+06	2.86823e+06	898821	39438.2	204518	112316	1.64627e+06	1.60514e+06	1.36206e+06	986259	3.82868e+06	768831	153912	404526	62965.7	1.12725e+06	3.48218e+06	1.3469e+06	1.71714e+06	1.70254e+06	3.06336e+06	97253.3	5387.06	38145.8
553		508.34	11.7215	C25 H51 O7 N1 P1	0	0	0	146891	0	59649.6	104054	156797	16054.1	6200.27	0	13292.4	14397.3	69156.3	6592.85	0	7342.48	91988.3	34845.9	9717.22	301646	324806	0	0	0	0	45861	27349.6	5858.75	0	27284.5	18136.2	0	8289.17	0	10033.9	94328.1	0	58276.4	62729.6	15396	46639.7	9453.95	0
554		568.362	18.3337	C27 H55 O9 N1 P1	4.05607e+06	2.65373e+06	4.12479e+06	9.22932e+06	3.8389e+06	6.32165e+06	3.52703e+06	6.69121e+06	4.6902e+06	4.35966e+06	97817.5	4.94974e+06	628138	3.54591e+06	4.54257e+06	3.35555e+06	1.26182e+07	6.55316e+06	3.30088e+06	3.81518e+06	5.79146e+06	1.13476e+07	3.52128e+06	112069	4.9597e+06	3.23936e+06	7.75368e+06	6.7205e+06	5.55858e+06	6.29539e+06	1.02693e+07	5.08928e+06	3.30497e+06	105782	92123.9	4.31538e+06	1.41359e+07	2.98756e+06	7.13323e+06	3.69447e+06	1.31138e+07	2.73992e+06	109391	27955.6
555		524.371	18.3108	C26 H55 O7 N1 P1	3.1084e+07	2.1712e+07	2.84762e+07	8.5682e+07	2.57481e+07	5.32254e+07	3.08282e+07	5.82952e+07	3.32587e+07	3.20219e+07	2.51602e+07	5.50256e+07	1.85923e+07	2.53736e+07	2.91648e+07	2.83243e+07	1.08642e+08	5.61323e+07	2.27262e+07	3.3789e+07	5.19802e+07	7.97432e+07	2.98669e+07	6.73732e+06	2.78677e+07	2.39506e+07	4.81665e+07	4.98335e+07	3.36202e+07	3.63116e+07	6.37158e+07	3.93344e+07	2.07576e+07	1.58137e+07	9.93975e+06	2.6477e+07	1.09042e+08	2.53979e+07	5.72541e+07	2.19653e+07	1.47012e+08	2.24762e+07	2.23209e+07	1.15027e+07
556		546.353	18.3099	C26 H54 O7 N1 P1 Na1	1.0142e+06	501194	878151	2.40832e+06	815815	1.66967e+06	894930	609686	524305	1.17875e+06	782408	1.88499e+06	576694	278404	872677	1.04157e+06	4.26259e+06	2.13112e+06	785337	1.08931e+06	1.52914e+06	2.4709e+06	256597	201142	965423	795420	2.2976e+06	1.91797e+06	1.68536e+06	1.81313e+06	3.41292e+06	1.33661e+06	637150	503303	333057	1.26557e+06	3.8966e+06	1.13275e+06	2.1601e+06	1.05174e+06	5.03294e+06	776180	819738	361621
557		510.392	20.3065	C26 H57 O6 N1 P1	250948	64402.7	131870	1.87261e+06	1.28153e+06	1.04919e+06	1.18693e+06	3.83753e+06	263544	239169	117314	669794	69496.7	1.66573e+06	136635	189677	1.40961e+06	1.33469e+06	63565.2	347735	2.30171e+06	2.59162e+06	404651	26785.4	1.08676e+06	464910	4.14277e+06	1.05928e+06	1.03656e+06	1.70715e+06	2.20932e+06	701793	231090	116333	118265	245221	1.4858e+06	89982.4	900593	720667	1.23186e+06	1.08489e+06	611270	13778.7
558		566.346	14.7916	C27 H53 O9 N1 P1	328219	626861	740847	1.07192e+06	1.00066e+06	1.27092e+06	1.43137e+06	3.15203e+06	289271	160963	76281.7	93877.8	42595.7	909560	608141	930646	3.6995e+06	2.44595e+06	1.12657e+06	1.48005e+06	2.05145e+06	1.34449e+06	570581	39653.4	122008	33321.6	3.21334e+06	3.03123e+06	1.83839e+06	730763	2.51097e+06	1.09581e+06	154649	827472	146172	1.15891e+06	3.54078e+06	659645	3.97266e+06	1.13097e+06	3.10593e+06	19507.2	642318	125419
559		522.355	14.7436	C26 H53 O7 N1 P1	8.04124e+06	6.39339e+06	6.0663e+06	1.51778e+07	9.96145e+06	1.60732e+07	1.21536e+07	3.47765e+07	4.73235e+06	7.43176e+06	5.69413e+06	8.92611e+06	9.9739e+06	8.57854e+06	8.29727e+06	7.71356e+06	3.0817e+07	2.10415e+07	1.13859e+07	6.74628e+06	6.65594e+06	2.60553e+07	7.01694e+06	1.71902e+06	1.11124e+07	4.34896e+06	2.67904e+07	2.51723e+07	1.54899e+07	6.59319e+06	1.77411e+07	1.33795e+07	7.95965e+06	6.12075e+06	2.52024e+06	1.20991e+07	3.01341e+07	7.45121e+06	3.26759e+07	1.37431e+07	2.87508e+07	9.98947e+06	8.31747e+06	4.41206e+06
560		544.337	14.765	C26 H52 O7 N1 P1 Na1	94130.5	94106.9	9312.78	51675.2	77396.3	221293	152828	150028	13028.4	5769.64	60474.6	20236.1	28060.3	94855.9	28863.6	33239.8	572309	216284	211617	136635	212506	144998	125269	6634.19	31836.2	16705.3	1.11822e+06	509281	164406	115110	762322	179710	8468.26	20281.7	11685.6	324021	882502	144408	1.09409e+06	208241	381034	15395	154134	18340.4
561		560.311	14.7688	C26 H52 O7 N1 P1 K1	26225.6	0	0	204734	0	104315	77841.9	293718	0	0	0	0	0	30405.4	0	0	0	0	0	0	179166	90111.1	0	0	0	0	399949	0	142941	0	0	0	0	0	0	157180	1634.55	0	0	0	271416	0	0	0
562	1	508.376	16.6972	C26 H55 O6 N1 P1	1.40911e+06	127904	1.0595e+06	4.27126e+06	4.1967e+06	2.64522e+06	4.94851e+06	2.20674e+07	357682	130943	310526	1.11281e+06	67130.2	2.90042e+06	1.20126e+06	324496	2.65036e+06	4.69968e+06	1.23556e+06	2.50219e+06	4.18691e+06	5.68404e+06	1.53193e+06	79160.3	2.7559e+06	135134	8.28202e+06	1.67202e+06	4.09738e+06	2.04515e+06	3.95043e+06	248756	96521.4	776588	84065.6	645843	4.64385e+06	27165.7	2.39837e+06	891133	1.56282e+06	112174	1.34622e+06	120762
563	1	508.376	19.9653	C26 H55 O6 N1 P1	227391	18156.8	294170	698034	62481.2	529781	1.95653e+06	36063.1	114366	810849	84356.4	51154	27451.3	495789	20802.9	8747.78	704831	14160.7	27989	87028	168574	1.55341e+06	205128	0	119907	19771.8	222777	72096.4	1.21896e+06	74116.1	109631	132812	137493	449109	66339.3	2.6916e+06	54472.7	126303	640879	896022	1.4494e+06	1.18604e+06	88625.9	11260.5
564	1	564.331	10.9859	C27 H51 O9 N1 P1	315580	118499	423591	504769	200487	1.14389e+06	1.29582e+06	1.31541e+06	413954	288911	33799.5	48566.4	2515.68	342835	363441	296756	655200	890170	683267	618421	1.52009e+06	1.52081e+06	298082	43520.7	133059	30030.7	800576	1.52874e+06	779463	76697.5	1.6436e+06	41920	90790.3	190730	14449.8	276697	1.6022e+06	101060	1.51918e+06	466034	356366	614916	12908.3	26593.6
565	1	520.34	10.9252	C26 H51 O7 N1 P1	2.95737e+06	1.08738e+06	3.18161e+06	4.88443e+06	1.97394e+06	7.69518e+06	9.99784e+06	1.20851e+07	4.18556e+06	2.14485e+06	137758	3.50406e+06	2.91813e+06	3.05009e+06	2.89275e+06	2.73194e+06	6.13147e+06	7.84051e+06	6.08194e+06	5.15935e+06	1.10708e+07	1.35205e+07	2.82367e+06	71036.3	2.85909e+06	26563.8	6.2911e+06	1.1261e+07	6.30845e+06	1.59743e+06	1.13916e+07	1.74804e+06	1.16091e+06	51229.7	1.01971e+06	2.12305e+06	1.32486e+07	1.09174e+06	1.11447e+07	3.49356e+06	3.1857e+06	3.79845e+06	3.04883e+06	777542
566	1	564.331	11.842	C27 H51 O9 N1 P1	3796.23	191678	177496	298958	316337	375036	197359	755108	203380	34335.1	32009.1	17100.5	15908.4	50944.8	226649	178424	806047	469168	305071	446652	440548	438347	170281	0.734906	14456.7	35402.7	346323	490850	293135	213247	423439	11760	35646.3	40776.8	26181.5	443755	866289	208502	430246	298108	63787.2	17603.6	17814.5	17225.6
567	1	520.34	11.8485	C26 H51 O7 N1 P1	1.54885e+06	1.33651e+06	1.84433e+06	2.91625e+06	3.52507e+06	3.48625e+06	1.91327e+06	6.98815e+06	2.23893e+06	52137.7	154076	1.39239e+06	26721.7	1.5814e+06	1.99116e+06	2.193e+06	7.54542e+06	4.29844e+06	2.6556e+06	5.05989e+06	3.59075e+06	4.5148e+06	1.42873e+06	90072.1	72875.4	66080.2	2.45957e+06	4.00863e+06	4.2408e+06	2.06301e+06	3.37137e+06	98191.7	2.02973e+06	33778.4	58460.1	4.03283e+06	8.23141e+06	2.24102e+06	3.56537e+06	2.07166e+06	2.83911e+06	1.26732e+06	56184.5	65169
568		506.361	16.4487	C26 H53 O6 N1 P1	274543	106932	322487	110552	295749	532994	3.37114e+06	2.57584e+06	135431	100052	23169.3	12228.2	29313.7	628403	91980.9	16467.9	1.28986e+06	578240	33270.8	353904	513039	1.72335e+06	207559	12574.9	50486.8	19247.3	1.05678e+06	387212	30499.2	179827	86742.9	41159	7691.73	41171.2	35316.1	123803	715940	102822	1.48664e+06	1.11112e+06	1.18056e+06	47848.1	24844.9	14992.6
569	1	518.324	9.71725	C26 H49 O7 N1 P1	4274.71	0	0	14677	0	13596.7	0	12873	0	0	0	0	0	2525.95	0	7487.54	67025.3	448778	8079.45	8299.49	10716.3	7666.78	8277.02	0	0	0	5003.97	2616.51	1921.59	3196.82	12547.4	0	2412.05	0	0	3121.19	37478.7	0	8937.04	0	3721.82	0	0.078716	2058.13
570	1	518.324	13.7932	C26 H49 O7 N1 P1	1.36386e+06	760886	1.50521e+06	3.88499e+06	857791	861125	2.47148e+06	2.34983e+06	1.02743e+06	974592	617397	4.52101e+06	794688	471714	2.58918e+06	895822	8.48672e+06	5.07758e+06	1.74701e+06	4.32977e+06	4.43396e+06	1.05029e+06	1.12071e+06	215923	1.19234e+06	882862	6.95492e+06	3.73826e+06	2.19587e+06	1.92681e+06	6.55827e+06	400463	739724	782772	354727	2.18752e+06	3.92615e+06	1.71085e+06	4.27955e+06	1.23234e+06	5.55019e+06	830384	948297	432790
571		538.387	16.3152	C27 H57 O7 N1 P1	2556.65	6810.19	1939.81	73719.6	0	45896.1	0	1.64086e+06	31035.6	0	0	0	0	9084.88	60908.1	0	25953.4	0	0	15917.4	0	12042.3	0	0	0	0	0	0	9892.46	0	63963.8	0.111822	5884.46	0	0	0	5212.15	0	0	17628.3	0	0	0	0
572		552.402	22.4992	C28 H59 O7 N1 P1	225957	122983	77935.1	1.25355e+06	142077	782613	310088	757276	366058	20882.8	38927.2	39192	20844.2	338447	189627	157039	1.11012e+06	581393	55133.5	37246.8	444424	627951	295630	19870.3	15556.6	234359	569329	799527	380326	590031	552475	213182	27307.6	14338.9	41449.2	443211	826472	81240.6	364366	326261	1.08944e+06	103196	347566	17796.9
573		538.423	24.3342	C28 H61 O6 N1 P1	36364.9	4940.44	9187.43	274110	32648.5	126143	215944	1.34377e+06	8932.7	4868.11	47997.2	32764.2	4062.08	227871	15444.8	0	214139	218959	29108.5	11262.9	346130	264555	96545	4579.55	59172.2	9511.68	1.53257e+06	185692	999511	200960	212086	15709.9	7191.97	0	7128.68	147768	164626	13404.6	181431	106243	105891	11541.7	16587.3	14072
574		550.387	18.8765	C28 H57 O7 N1 P1	329902	171997	113118	1.37764e+06	257918	2.1649e+06	455841	1.01534e+06	110919	837758	482021	808356	485770	716058	134743	150170	660695	223565	311182	299623	386127	2.21977e+06	73981.6	36395.4	709156	251165	1.36366e+06	776283	1.19407e+06	289128	1.46954e+06	695669	294027	1.19232e+06	242785	646583	1.29284e+06	369708	2.65382e+06	891710	3.08089e+06	533580	474712	144007
575		536.407	20.6896	C28 H59 O6 N1 P1	12380.5	5697.46	5125.2	53389.3	13152.9	70558.2	199524	653493	5277.02	0.0780632	11189.4	0	0	347727	0	22195.1	53133.3	179916	12779.1	34492.7	131505	249556	42714.6	0	10213.6	7457.53	257058	53358.7	754617	33888.6	121507	13869	6150.65	0	0.0646675	108034	52455	0	112328	0	15974.2	6719.78	8156.66	0
576		548.371	16.02	C28 H55 O7 N1 P1	210343	157820	197541	403109	302413	980147	466346	2.89648e+06	235345	60023.9	30184.7	106182	38459.5	430189	397564	468218	994144	333669	208993	392719	526320	2.04952e+06	122218	6987.56	41663	30131	212313	563796	234243	185627	841216	87639.7	12815.9	68862.3	25692.2	301019	740770	141890	1.58428e+06	254642	661759	98095.4	25655	9726.64
577		534.392	17.895	C28 H57 O6 N1 P1	0	0	4211.72	27395.5	11742.6	26577.3	75983.4	559970	0	4924.09	0	0	0	78863.3	0	0	4828.69	27619.8	0	6368.95	27439.8	35866.2	11078.2	0	11315	0	208899	0	222680	5961.31	17352.2	0	7439.29	0	0.102792	36532.7	30819.8	0	68185.2	0	0	0.0499682	0	0
578	1	546.355	12.6061	C28 H53 O7 N1 P1	250380	122380	325699	674291	42258	1.15378e+06	1.05528e+06	933714	100298	33953.1	157772	367574	12003.7	361797	200609	994788	1.19948e+06	519629	747278	286064	1.13517e+06	2.22765e+06	221832	22211	81354.5	6747.21	747979	1.57046e+06	746713	279147	2.22023e+06	19891.1	13298.2	75044.6	19595.8	356307	2.20739e+06	11405.1	2.0957e+06	726432	1.13182e+06	148501	36697.5	13185.9
579	1	546.355	13.4474	C28 H53 O7 N1 P1	96909.2	94130.3	142262	413634	169431	495204	39385.4	666704	43636.7	39380.9	9734.45	316222	7160	183772	168078	506065	1.0933e+06	678594	194685	298970	71101.8	17793.1	98475.2	10610.9	16579.6	16149.8	46687.4	332567	55324	168248	459748	11675.7	28388.3	6634.72	0.22151	90954.3	40857.9	77781.8	64181	109031	788352	57629.2	15689.2	6575.46
580	1	546.355	18.3088	C28 H53 O7 N1 P1	931322	505609	880610	2.40832e+06	815815	1.66967e+06	894930	609686	524305	1.17875e+06	782408	1.88499e+06	576694	100428	872677	1.04157e+06	4.26259e+06	2.13112e+06	788551	1.0973e+06	1.52914e+06	2.4709e+06	256597	201142	965423	795420	2.2976e+06	1.91797e+06	1.68536e+06	1.81313e+06	3.41292e+06	1.33661e+06	637150	503303	333057	1.26557e+06	3.8966e+06	1.13275e+06	2.1601e+06	1.05174e+06	5.03294e+06	776180	819738	361621
581		588.331	10.7754	C29 H51 O9 N1 P1	340480	124995	142995	316919	92333.7	472711	771231	862896	213734	293602	127918	449143	125233	197568	136225	494185	825255	772540	73423.4	60774.2	447316	1.34638e+06	178865	7012.17	407633	99001.4	1.16467e+06	756768	462176	104971	1.39618e+06	110062	19034.6	59773.1	48986.7	136935	1.5131e+06	26746.4	1.24002e+06	280287	440550	300436	232004	53401.4
582	1	544.34	10.7731	C28 H51 O7 N1 P1	3.06706e+06	1.1499e+06	1.39824e+06	2.65016e+06	835363	4.66865e+06	5.98038e+06	7.76329e+06	1.61516e+06	1.84283e+06	909862	2.85343e+06	994775	1.62137e+06	1.15129e+06	4.4049e+06	7.53285e+06	6.80187e+06	2.57745e+06	1.77636e+06	3.80133e+06	9.97067e+06	1.5411e+06	229659	2.41996e+06	632824	8.60479e+06	5.62027e+06	3.08585e+06	1.01407e+06	9.54219e+06	853876	1.02432e+06	648442	561437	1.03592e+06	1.15694e+07	399152	9.59979e+06	2.23076e+06	3.43352e+06	1.93267e+06	2.01839e+06	537529
583	1	544.34	11.6092	C28 H51 O7 N1 P1	627279	545414	386559	701598	436090	777890	407033	1.31687e+06	315973	15115.8	9909.16	18416.6	69283.8	292243	574088	776351	1.44145e+06	1.43526e+06	922744	781981	665802	1.68924e+06	286437	34927.9	18997.1	14601.5	1.81244e+06	1.10231e+06	832535	325259	1.09737e+06	8469.88	66050.4	18427.3	8001.38	964138	1.88808e+06	322052	736398	765117	521190	21383.5	44874	21683.4
584		542.324	8.49128	C28 H49 O7 N1 P1	145899	38764	124902	425637	14120	488120	398014	712833	278251	22409.2	19797.9	3395.47	85384.5	190387	128507	22917.5	534714	1.10112e+06	143706	217027	301986	539686	112146	3378.65	173907	30636.9	458470	253443	157526	17592.7	919256	4457.71	45255.3	4281.67	0	68419.6	799005	34745.1	563198	212053	112132	25090.3	31232.1	87158.1
585		580.434	26.2204	C30 H63 O7 N1 P1	110298	8662.02	116460	476340	21549.5	388375	125825	468136	160972	10202.4	31630.4	26488.1	9575.26	106139	35941.7	0	396570	181145	24435.6	0	112601	114408	97732	0	0	60252.9	89873.7	62678.2	122009	187483	159264	7093.53	25606	12174	8894.14	39197.5	73152	26912.8	90015.7	60606.2	467915	8232.31	37898.3	0
586		578.418	22.8261	C30 H61 O7 N1 P1	37990.7	78982	6933.86	397466	16113.1	356569	29811.5	615787	268643	17725.9	75782.7	21851.4	7587.39	189117	10209.3	28443	373276	203995	20609.7	12201.7	121364	209762	48839.1	0	10538.3	33201.7	389270	321333	177759	51836.3	124222	55903.1	23810.2	31487.1	9982.47	12019.5	339862	17295.9	287903	60062.2	709802	9307.85	10096.7	0
587	1	570.355	11.8699	C30 H53 O7 N1 P1	101877	5102.13	7674.97	227406	30280.9	678903	319760	666143	157175	26171.7	9405.32	9534.36	24569.6	107945	44211.9	79690.1	422245	438424	92940.5	18636.2	368677	1.39756e+06	109604	4791.64	31748.6	0.356393	38250.9	493575	559825	35997	1.25401e+06	50997.3	10832.1	63372.6	6738.68	18646.8	747453	9549.76	986841	90924.4	380079	10582.7	42805.5	25178.1
588	1	570.355	12.6601	C30 H53 O7 N1 P1	27511.1	56126.5	12591.3	100544	8819.56	22895.2	12389	347966	67557.9	28325.9	0	64153.5	0.0651638	58594.6	16566.7	104389	353112	143606	40227.3	49570.5	47950.8	351084	13029.3	4791.64	24465.5	5567.53	62022	28355.2	41467.7	22773.6	188574	7237.13	13351.8	7016.05	0	21406.7	42703.1	10285.2	49035.7	33619.4	16280.4	18616.2	15622.6	0.0133718
589		568.34	10.6372	C30 H51 O7 N1 P1	97685.9	204726	62601.4	997013	94489.7	2.25593e+06	368877	1.46269e+06	694163	30670.7	17290.8	35646.3	41281	358987	59116.4	121420	1.4689e+06	1.11109e+06	92521.9	710491	1.42813e+06	2.67162e+06	60773.6	27524.9	34065.8	83934.2	866984	1.30508e+06	745296	131470	2.77271e+06	3327.71	126560	18708.5	28089.7	115455	2.66646e+06	33719.7	764786	129216	934254	92571.8	12867.9	127455
590		608.465	29.4897	C32 H67 O7 N1 P1	34298.6	37949.2	159498	616703	179331	1.40335e+06	466042	2.22437e+06	413724	27264.8	171317	33905.2	18947.5	194400	238184	89318.2	1.17876e+06	279369	37676.5	95517.1	686830	799149	189132	0	69675	39976.8	276275	709201	782523	402493	1.22397e+06	2.87638e+06	89353.4	48731.7	35890	456360	589971	176997	373537	505740	2.64543e+06	108140	63621.9	0
591		606.449	26.3148	C32 H65 O7 N1 P1	54177.5	44774.8	47423	496055	65606.5	124136	20157.3	2.70198e+06	262446	5231.32	30129.4	26504.2	18700.2	326559	48151.7	12575.5	481220	384208	13915.1	19404.5	172038	363306	40438.3	0	24480.9	55221.9	634856	294911	197105	6149.83	284422	34377	5822.26	12517.7	8564.35	46685.2	225536	39900.6	67581.4	133084	708387	110056	55144.7	0
592		680.487	32.1915	C35 H71 O9 N1 P1	0	0	0	0	0	0	0	27504	0	0	0	0	0	0	7010.7	0	0	0	0	0	0	0	0	0	0	8815.13	0	0	0.0373673	0	0.225669	1.94145e+06	7632.47	0	7619.1	0	0	0	0	0	0.361836	0	0	0
593		636.496	32.2553	C34 H71 O7 N1 P1	88727.3	0	0.335697	0.515284	0.139417	500442	0	344226	0	89567.2	68677	135192	0	133845	0	0	132190	0	0	0	0.205504	0.815393	0	0	0	85927.7	0	87658.9	241498	0.0360301	590622	3.43846e+07	0	0	0	4.04627	0.0831111	75611.5	0	282002	1.55942e+06	124094	77007.1	0
594		634.481	29.4446	C34 H69 O7 N1 P1	31859.2	25222.4	0	39324.5	0	313325	8767.46	767606	57673.4	71130.8	43832	95134.2	36869.9	25394.1	28733.1	0	276612	108113	0	19559.9	61825.5	405915	16607.8	0	0	53119.4	85381.4	42698.8	46637.7	49430.4	444022	5.81085e+06	30566.6	11764.8	6650.55	82958.1	13476.1	26616.9	81893.3	36906.7	346023	0	42672.7	0
595		664.528	34.4922	C36 H75 O7 N1 P1	0	0	0	0	0	0	0	0	0	0	0	0	0	0	0	0	0	0	0	0	0	0	0	0	0	0	0	0	0	0	0	8.33117e+06	0	0	0	0.0744328	0.321651	0	0	0	0	0	0	0
596		662.512	31.845	C36 H73 O7 N1 P1	0	0	0	0	0	0	0	0	0	1943.99	0	0	0	0	0	0	0	0	0	0	0	0	0	0	2007.49	2855.72	0	0	2365.59	1551.31	0	4.9585e+06	0	0	0	10313.8	0	0	0	6650.81	54182	9156.43	4196.56	0
597		742.572	36.0789	C40 H82 O7 N1 P1 Na1	4.23236e+06	1.75469e+06	4.77537e+06	9.40663e+06	5.10213e+06	8.19266e+06	7.19324e+06	2.03309e+07	3.19413e+06	1.10306e+06	202273	217654	535340	9.31797e+06	4.70958e+06	4.44697e+06	8.79412e+06	8.23437e+06	2.21124e+06	6.16826e+06	1.61378e+07	9.97019e+06	3.86742e+06	269633	598305	289147	2.19062e+07	4.33681e+06	2.42015e+07	8.27232e+06	1.35583e+07	115540	1.49199e+06	257497	39248.2	6.49818e+06	8.04315e+06	803744	7.80479e+06	5.03161e+06	3.98308e+06	593646	216512	91886.4
598		740.556	35.7983	C40 H80 O7 N1 P1 Na1	3.03398e+06	1.18211e+06	2.90603e+07	1.16662e+07	5.78696e+06	1.1494e+07	1.83278e+07	2.10555e+07	3.78018e+06	3.61872e+06	6.06612e+06	2.72333e+06	2.00486e+06	4.57549e+06	9.46728e+06	3.66072e+06	7.98958e+06	6.50223e+06	1.75352e+06	9.16138e+06	1.10495e+07	1.43e+07	2.56769e+06	968995	4.12027e+06	2.30041e+06	1.25208e+07	5.61574e+06	1.59816e+07	1.1082e+07	2.89707e+07	2.56372e+06	3.90069e+06	5.24435e+06	3.21912e+06	1.21477e+07	1.38095e+07	2.12781e+06	1.24657e+07	6.52219e+06	3.23607e+07	5.30212e+06	1.66852e+06	870694
599		796.619	38.3375	C44 H88 O7 N1 P1 Na1	48995.3	141648	227984	424343	210375	1.01913e+06	798524	74424.4	214730	67506.9	39637.9	19868.2	27047.9	2.96821e+06	88358.2	205409	409298	51288.2	35667.3	229796	1.09869e+06	2.59553e+06	18921.4	3059.18	30020.7	22392.4	978493	607970	8.18837e+06	347263	687377	186390	58243.6	60393.6	2632.17	3.79309e+06	323067	14436.4	1.557e+06	1.18328e+06	2.37228e+06	96270.6	105153	18482.6
600		452.278	14.2853	C21 H43 O7 N1 P1	1.36489e+06	365057	677141	4.86145e+06	384217	2.82659e+06	2.00149e+06	1.41666e+06	1.47209e+06	1.68695e+06	1.47391e+06	2.01844e+06	1.19207e+06	845482	1.8475e+06	958471	7.76923e+06	6.32498e+06	1.28117e+06	2.25792e+06	3.6668e+06	1.46116e+06	2.01198e+06	157432	3.0342e+06	2.4546e+06	4.40428e+06	3.4954e+06	848197	1.54099e+06	5.13212e+06	2.15925e+06	1.84048e+06	1.50142e+06	385027	1.0449e+06	4.70979e+06	568331	1.51251e+06	951211	4.99127e+06	1.79061e+06	2.13556e+06	362390
601		476.275	14.3238	C21 H44 O7 N1 P1 Na1	304255	61250.9	100235	704129	0	235757	337084	118693	260725	6748.68	111337	17692.7	103445	162523	358113	176865	1.42844e+06	1.0565e+06	271748	445001	496048	240928	315817	7445.78	20130.9	24548.3	1.02091e+06	853682	189037	331104	1.14962e+06	15093	7535.93	6782.38	0.158291	291198	1.03684e+06	114176	335846	187494	982178	15666.2	21639	0
602		454.293	14.2946	C21 H45 O7 N1 P1	2.3495e+06	571448	1.05664e+06	7.90747e+06	672292	4.82847e+06	3.43374e+06	2.28507e+06	2.54062e+06	2.75873e+06	2.38654e+06	3.84702e+06	2.04172e+06	1.56594e+06	2.96536e+06	1.40059e+06	1.12014e+07	9.34122e+06	2.02502e+06	3.76368e+06	5.69117e+06	2.3821e+06	3.25296e+06	18016	5.83202e+06	3.77706e+06	7.66281e+06	6.68679e+06	1.50911e+06	2.92675e+06	9.20144e+06	3.78948e+06	3.10091e+06	2.47471e+06	719162	2.05277e+06	8.55549e+06	896133	3.03163e+06	1.36508e+06	8.45735e+06	3.16799e+06	3.97234e+06	59610.8
603		460.28	16.2348	C21 H44 O6 N1 P1 Na1	260619	72662.6	177640	555587	177413	386753	324643	478544	220137	15398.8	27713.5	10105.9	83446.2	404218	398356	211568	1.01183e+06	1.22227e+06	186586	1.14413e+06	748515	574422	137731	8576.21	64721.9	56957.7	941511	686705	700514	499170	1.49231e+06	14939	9238.97	141317	40018.8	379129	882561	54866.9	297023	342732	1.93494e+06	84069.4	32936.8	15225.7
604		436.283	16.1779	C21 H43 O6 N1 P1	1.87227e+06	801759	2.86912e+06	5.52999e+06	1.28628e+06	4.95472e+06	8.30208e+06	4.82837e+06	2.40442e+06	1.93542e+06	127175	6.31853e+06	3.2e+06	2.41694e+06	5.47276e+06	1.37383e+06	6.10096e+06	7.38323e+06	2.1817e+06	6.87379e+06	6.53435e+06	5.04658e+06	2.06683e+06	31749.4	4.63885e+06	3.94795e+06	5.2154e+06	3.28565e+06	3.16458e+06	2.25574e+06	7.80443e+06	3.94482e+06	2.08904e+06	5.33633e+06	1.2265e+06	1.65952e+06	4.4717e+06	449932	3.20147e+06	1.96341e+06	1.1547e+07	5.82369e+06	3.14444e+06	32193.4
605		466.294	16.6273	C22 H45 O7 N1 P1	30532.6	4306.72	17883	231617	0	176095	133933	198631	125349	24999.9	56961.4	36375.7	59605.2	71116.7	58466.9	57387.7	709971	246151	112440	76802.1	169147	149426	96672.3	0	67570.6	81921.8	17774.7	82543.4	29128.5	69156.3	243466	109475	8082.11	31402.2	0	24734.8	203083	17750.1	63764.3	54573.1	231688	0.796423	20346.4	0
606		468.308	16.7079	C22 H47 O7 N1 P1	50967.7	9581.93	20662.5	330888	0	256540	224854	389542	191673	24964.4	36274.9	17082.7	116802	89403.4	108821	56931.1	840845	342627	76982.2	96535.1	242804	213581	142574	23834.4	14109.7	19093.8	147566	53239.8	89234	48334.5	433956	18015.9	66941.7	6137.99	26376.5	62135.6	94696.4	28184.1	124809	145611	371528	17101.1	65205.8	57483.9
607		480.31	18.8322	C23 H47 O7 N1 P1	3.12839e+06	1.28863e+06	2.34262e+06	1.03715e+07	1.31578e+06	7.66906e+06	5.72066e+06	8.10777e+06	3.49231e+06	6.89866e+06	4.47838e+06	490424	3.3617e+06	3.10164e+06	3.81219e+06	3.73651e+06	2.55213e+07	8.46729e+06	4.6426e+06	2.68607e+06	6.28026e+06	8.14989e+06	3.48391e+06	596129	6.2551e+06	5.94731e+06	6.99997e+06	6.83227e+06	3.15848e+06	3.43943e+06	8.83217e+06	7.45497e+06	3.13601e+06	7.6367e+06	1.58586e+06	2.01289e+06	9.45431e+06	1.68966e+06	4.29866e+06	2.6861e+06	1.72066e+07	4.99461e+06	3.90195e+06	62308.7
608		504.306	18.8646	C23 H48 O7 N1 P1 Na1	493501	187298	311632	1.64945e+06	134295	956817	421496	966442	342304	1.11164e+06	37594.3	939369	78637.7	480649	612460	772941	4.33361e+06	1.54327e+06	858372	511633	933799	1.20869e+06	211526	13189.7	79058.6	915474	1.52037e+06	1.34348e+06	623036	867314	1.77005e+06	47693.2	8898.03	1.18222e+06	11237.6	437255	1.9737e+06	386248	356063	527939	3.73669e+06	762859	634618	9034.06
609		482.324	18.8278	C23 H49 O7 N1 P1	4.27357e+06	1.99281e+06	3.35441e+06	1.55623e+07	2.10548e+06	1.12062e+07	8.36868e+06	1.01246e+07	4.89854e+06	1.16051e+07	8.05258e+06	1.04893e+07	5.98489e+06	4.52897e+06	4.98947e+06	5.78142e+06	3.37115e+07	1.16462e+07	7.04774e+06	4.03534e+06	1.00295e+07	1.14978e+07	5.1267e+06	195669	1.13152e+07	1.03337e+07	1.05632e+07	1.01841e+07	4.89241e+06	6.07557e+06	1.3468e+07	1.23084e+07	4.55027e+06	1.33593e+07	2.7646e+06	3.23197e+06	1.24245e+07	2.16518e+06	6.54586e+06	4.4184e+06	2.74111e+07	9.21369e+06	6.98353e+06	2.27895e+06
610		502.29	15.2396	C23 H46 O7 N1 P1 Na1	42070.5	34676.4	11215	484421	15540.1	28545.6	33670.2	284175	52372.2	21089.5	8288.66	176235	12109.8	125741	186482	19983.4	1.33714e+06	298660	295131	19716.7	312903	238327	98895.8	0	31455.8	109599	896868	473175	208271	106888	382468	14851.7	43396.5	8598.38	16885.7	159767	597696	26833.5	397379	100538	613449	15054.5	12340.4	14579.5
611		478.294	15.2549	C23 H45 O7 N1 P1	313746	365179	12106.1	3.65863e+06	157497	1.73892e+06	1.25337e+06	1.84146e+06	694624	919363	58994.8	1.43483e+06	893036	329898	977846	762447	8.49434e+06	4.06923e+06	1.85519e+06	1.55532e+06	2.25643e+06	898225	486340	25243.2	1.33349e+06	35397	3.86508e+06	2.42032e+06	1.17476e+06	543320	1.70839e+06	101135	32354.2	816178	78447.9	817380	2.61047e+06	294975	1.89861e+06	863535	2.90642e+06	1.365e+06	1.02098e+06	342120
612		480.308	15.2326	C23 H47 O7 N1 P1	60704.3	247297	398764	5.2032e+06	201273	3.41601e+06	1.96818e+06	2.74985e+06	1.04844e+06	1.85968e+06	1.55988e+06	2.94239e+06	2.85251e+06	1.27694e+06	1.6927e+06	690994	1.19082e+07	6.16229e+06	2.79869e+06	2.67182e+06	3.0825e+06	2.81875e+06	1.38393e+06	220627	2.40561e+06	2.19823e+06	6.3862e+06	3.73294e+06	2.01471e+06	978021	3.36111e+06	3.62472e+06	1.48081e+06	1.61478e+06	574585	1.41953e+06	4.01601e+06	544999	3.04589e+06	1.42218e+06	4.96227e+06	2.0461e+06	1.53059e+06	600191
613		488.311	20.6799	C23 H48 O6 N1 P1 Na1	275361	161555	402419	539349	60276.2	540433	950855	434904	451725	41008.5	15275.1	14057.4	8680.94	535454	300585	131322	1.85627e+06	645111	435712	224689	492155	762153	255502	0.0428563	84868.6	9320.71	849258	474323	860162	427448	676680	6454.71	21052.9	417962	9213.52	325737	748455	98125.4	458841	317399	883775	41924.6	5941.43	26744.5
614		478.293	11.3937	C23 H45 O7 N1 P1	87824.8	57529.1	15244.4	292556	73658.6	565919	283457	364905	128208	198555	72104.4	227670	374460	123151	156722	189888	279588	362296	263480	221101	687148	465831	17484.4	16903.3	209112	232181	326962	609503	679624	141636	561744	307369	87186.5	135142	146386	96639.9	547032	52980.1	437490	156297	521419	232798	183949	28936.4
615	1	476.278	11.4329	C23 H43 O7 N1 P1	56276.4	16489	72493.3	240622	55347.1	422621	187206	269050	95434.5	150493	17286	12478.8	8912.18	96416.6	141230	64365.5	202104	276120	53052	50043.8	484834	382361	76719.8	8782.86	16865.3	23468.1	185707	353082	410849	54807.9	386202	10638.5	37487.4	90118.9	67646.5	59975.8	252301	6356.55	222041	72027	316817	38588.1	27714.6	0
616	1	476.278	12.2492	C23 H43 O7 N1 P1	35258.2	10780.6	19335.3	60385.5	21489.1	162723	44106.4	126748	21364.7	64991.5	0	8502.82	0.081862	20062.9	41099.3	96022.6	611256	162183	38851.4	106530	26288.5	108641	22890.8	0	25608.3	0	32566.3	71507.9	350699	4278.53	19165.6	61141.4	10973.8	20782.1	0	76522.3	26313.2	6892.52	62950.2	23434.3	125815	64980	15924.9	0
617		506.325	19.45	C25 H49 O7 N1 P1	30300.5	9833.58	9888.02	20487.4	0	98030.6	121529	60258.4	9665.29	9331.1	13975.3	7713.86	7150.65	26822.5	35963.2	12642.2	290934	26961.6	39135.8	8047.53	17614.2	61822.5	25223.3	0	35814.9	32613.3	14933.2	47902.3	11751.4	9448.22	14094.2	21005	5658.68	9459.15	8865.71	5309.86	61994.1	3300.31	118010	9759.32	25439.4	20356.1	11959	0
618		500.278	11.3624	C25 H43 O7 N1 P1	328399	496625	348329	417125	247172	981983	999029	1.27181e+06	246852	17487.2	41759.3	36017	17059.3	373394	402942	744840	858832	642404	215738	249573	367386	1.26627e+06	184115	45841.8	40616.9	302983	815662	535901	648726	137183	1.73985e+06	32997.4	28837.6	251397	17142.2	113430	803922	71245.1	188837	431294	1.6317e+06	12829.7	45124.7	8135.18
619		502.293	11.3549	C25 H45 O7 N1 P1	467890	707443	361749	473885	277728	1.61728e+06	1.62236e+06	2.07785e+06	201217	922039	247008	32448.4	42309.4	542941	631010	1.15214e+06	1.42387e+06	974933	365130	640400	824645	1.96408e+06	300622	936453	55707.4	18664.1	1.35048e+06	389727	1.03894e+06	1.04023e+06	2.85523e+06	18266.3	21599.3	786221	75983.5	74956.9	1.57053e+06	26390	1.31891e+06	739853	3.03949e+06	32963.9	639247	20946.7
620		528.308	12.2568	C27 H47 O7 N1 P1	35267.1	30721.5	4340.75	39047.7	0	289557	18893.4	197422	47943.9	127644	17992.5	68385	86042.9	72462.8	5068.02	29939.7	177247	35911.4	48301.8	10048.5	99797	137093	6516.62	70083.6	86900.7	51104.2	50804.6	103784	267269	96309	696408	99377.6	65260.4	185457	24602.3	35211.2	178313	31878.1	286696	39220	474646	33187.3	75961.9	63936.4
621		524.278	11.0311	C27 H43 O7 N1 P1	110666	173587	37170.8	243481	56705.1	804832	60978	571330	114038	22215.7	12464.2	0.371963	11009	144635	7012.49	229277	410114	185936	208833	142426	242095	713902	75605.2	24369.4	324052	15317.8	149867	261258	422258	132629	809085	15541.1	16523.8	14106.1	12237.1	63845.3	422343	87333.7	361215	118051	693008	19558.4	124367	11820
622		483.273	12.8228	C22 H44 O9 N0 P1	13319.2	0	5136.77	161996	0	49099.9	12603.9	10089.2	5390.23	0	0	0	7300.71	37051.2	7518.43	0	62422.2	251758	4582.13	0	36587.1	4645.94	44876.6	0	10661.7	0	6575.64	24132	0.0230243	13762.7	10857.4	0	8741.02	0	0	35675.6	5890.21	0	0	6910.51	17529.7	11565.1	17069.3	0
623		511.304	17.1571	C24 H48 O9 N0 P1	30639.4	7547.59	5133.52	706435	0	71849.7	0	11636.1	50070.9	0	0	0	7672.4	62326.2	0	0	72543.1	298865	4438.91	0	91728.4	35699.5	23362.2	0	0	18256.5	125538	41975.2	4213.59	33778.8	34891.4	26660.3	0.0915372	0	0	3909.02	6389.7	0	7343.06	0	34665.8	0.0999364	10734.1	0
624		513.319	17.1984	C24 H50 O9 N0 P1	5686.44	0	5382.64	383531	0	9000.64	0	0	38643.6	0	0	0	10048.5	30316.4	6606.93	0	107305	234731	0	0	43693.5	0	27385.9	1558.04	23281	45877.4	253755	3024.17	14235.7	97202.9	34120.8	7268.84	0.0652586	0	0	8665.7	10995.7	0.0486781	5810.24	10868.6	79312.4	0.0376953	10281.2	2345.47
625		509.288	12.9111	C24 H46 O9 N0 P1	127144	65040.1	49258.2	813366	107039	397986	59647.1	1.1615e+06	69680.2	205976	19358.3	13635.8	235507	529376	103614	50221.4	343260	381267	98847.4	22407.7	356599	222700	204373	0.0555545	23581.2	33259.7	495237	137636	57521.5	171468	164151	23106.5	21386.5	34479.9	28834.9	13255.6	102658	0	95852.6	21330.2	632635	11285.9	22785	0.0823875
626		511.303	12.9133	C24 H48 O9 N0 P1	13470.6	0	9114.97	405009	37698.1	185158	8521.75	449801	6480.98	106929	23501.8	115780	19477	194192	7797.26	7365.24	134094	172676	27512.8	14970.8	85969.3	13297.9	48458.8	0	110837	5945.03	306691	34348.3	4523.9	93376.1	39567.5	122964	24204.2	20710.6	29365.8	38729.4	24244.8	0	13331.9	5083.35	44988.5	10327.2	17948	0
627		507.273	10.0812	C24 H44 O9 N0 P1	17625	3199.62	27535.6	197759	26271.9	129011	27028.9	499862	26794.7	7865.46	0	9676.81	121080	141047	21916	4319.98	84923	93652.7	41406.4	9409.05	84520.2	65812.8	22264.6	3231.2	53336.9	0	111322	23843.4	30734.8	36989.2	22363.9	22289.4	37134.1	0	16985.6	34556.4	10782.5	0	41896.1	0	151955	0	59994.9	0
628		555.273	9.73672	C28 H44 O9 N0 P1	29723.7	100771	45305.8	546323	97877.5	675737	44808.7	1.58006e+06	166775	223934	11469.8	0	31177.2	575898	32626.3	108221	296377	456334	119828	90461.6	94786.4	311752	74815.7	26509.2	303594	0.293672	159302	247001	168493	54955.2	257338	101366	75726.1	0.0714113	30148.7	5211.34	179793	14169.4	76675	30729.3	718977	6077.01	141406	9315.8
629		599.32	16.2917	C27 H52 O12 N0 P1	261213	119866	393966	1.61996e+06	187694	3.24735e+06	464620	2.54356e+06	504293	1.00057e+06	472512	1.00018e+06	948217	881628	634445	321113	1.56606e+06	672709	351511	598256	1.39936e+06	1.1142e+06	156015	23710.5	707876	448875	640701	519601	421656	339884	454243	1.97497e+06	150377	731758	494270	108994	516844	22962.5	562260	118050	2.27147e+06	455319	455712	39220.8
630		601.335	16.3155	C27 H54 O12 N0 P1	69698.4	27985.6	134906	528915	39455.9	1.33411e+06	137467	1.02987e+06	159460	27420.9	25524.7	630578	586767	287358	216917	99933.5	261936	224442	117606	66628.2	523620	435578	6308.21	0	26018.5	226847	262447	301840	254137	163414	253383	1.2209e+06	29142.2	216666	272222	9666.31	243952	10308.9	296426	48792	1.3013e+06	29870.8	29995.7	17378.2
631		618.361	16.3167	C27 H57 O12 N1 P1	0	0	66152.6	352694	0	711897	73065.6	525069	93803.9	47941.9	35845.7	37857.9	221584	183964	94002.6	19600.9	310704	102843	39607.3	87650.7	319133	188338	12462.4	0	163068	70806.4	85794.9	84251.8	71054.2	28800.1	30781.2	453247	7541.37	9212.39	95498.6	0	109859	0	92904.8	0	461889	11488.7	57446.1	0
632		619.289	9.18295	C29 H48 O12 N0 P1	0	4267.06	60430.5	116979	0	326479	24812.3	322746	46728.1	39220.8	0	0.130835	26196.4	90644.6	4664.64	78581.6	303085	57304.6	54424.6	13273.3	98697	3841.58	5610.77	0	30369.1	0	12300	17803	35814.9	19744.7	24571.5	9032.4	7947.09	0.0726641	0	3769.36	7530.7	0	17409.9	6690.31	170314	17623.8	10580.1	4902.78
633		524.299	16.5871	C24 H47 O9 N1 P1	17320.9	46044.1	8949.45	364844	84180.5	362717	270955	1.24545e+06	24615.8	542888	373940	432040	436680	142336	38500.7	5545.43	185113	150084	90949.2	23277.9	111446	385057	10665.7	124559	692466	225872	235029	94122.8	306003	135325	313032	864024	119853	531476	385056	96452.8	70654.7	0	192703	41399.2	1.26142e+06	238054	279669	82733.8
634		526.314	16.5853	C24 H49 O9 N1 P1	19816	26234.4	43444.2	534483	95380.5	515685	394176	1.14725e+06	16966.2	925997	522210	695330	713145	178458	18598.4	43534.2	332824	106578	34725	41663.7	146373	252168	16196.3	189850	1.04234e+06	394922	416035	4490.43	450379	240114	482114	1.20499e+06	213480	917697	688643	183179	198704	6741.24	262241	91029.8	1.32483e+06	397263	487179	145258
635		747.563	32.1331	C41 H79 O11	1.66422e+08	1.55758e+08	1.471e+08	1.82802e+08	1.97141e+08	4.31258e+08	2.10142e+08	4.5482e+08	9.95655e+07	6.53445e+07	7.66664e+07	5.66516e+07	8.59663e+07	1.65561e+08	2.00236e+08	1.43087e+08	1.80986e+08	1.62583e+08	1.19187e+08	3.10884e+08	1.63315e+08	3.66309e+08	1.25218e+08	4.88024e+07	1.12404e+08	6.82707e+07	1.21733e+08	1.04873e+08	1.39093e+08	2.40899e+08	1.73229e+08	1.2289e+08	8.28842e+07	5.83428e+07	4.6347e+07	2.15114e+08	1.88469e+08	1.43e+08	1.60445e+08	1.3991e+08	6.0372e+08	9.28379e+07	5.83516e+07	3.75937e+07
636		775.558	36.3015	C42 H79 O12	94208.1	124207	120161	106229	103094	182736	24468.6	126798	219842	6.00888e+06	2.78744e+06	834215	2.6824e+06	420313	20989.3	143937	330041	274464	66582	314755	257898	520491	141379	1.24176e+06	4.26255e+06	2.60271e+06	8211.84	23901.5	30014.5	88379.9	130350	2.12065e+06	3.72041e+06	1.86531e+06	1.84247e+06	10147.9	41722	21289.3	186771	56428.4	591847	3.66246e+06	1.49417e+06	1.47296e+06
637		775.594	34.612	C43 H83 O11	1.41613e+07	2.78822e+07	1.79131e+07	2.36153e+07	2.32238e+07	1.69132e+07	1.75743e+07	1.97994e+07	1.0358e+07	1.10108e+06	728562	432699	1.7248e+06	6.27121e+06	1.18251e+07	3.30991e+06	1.32772e+07	5.76067e+06	7.09988e+06	3.6402e+07	2.12846e+07	1.63494e+07	1.25002e+07	4.47645e+06	1.58789e+06	6.67361e+06	1.02469e+07	1.30117e+07	1.17593e+07	3.37834e+07	1.20105e+07	392315	820949	323597	247108	1.4081e+07	2.07267e+07	1.92296e+07	5.70603e+06	7.52517e+06	1.82042e+07	501531	715463	4.62082e+06
638		831.657	38.6465	C47 H91 O11	2.19054e+07	2.2695e+07	3.33796e+07	4.76532e+07	2.2281e+07	2.98355e+07	2.41669e+07	5.27806e+07	1.7264e+07	9.71103e+06	5.53729e+06	1.34205e+06	7.65534e+06	1.62474e+07	2.9983e+07	9.34346e+06	3.86635e+07	2.22902e+07	1.10339e+07	2.97603e+07	4.35304e+07	4.30308e+07	2.84434e+07	3.58991e+06	1.03889e+07	1.26434e+07	1.35303e+07	1.10627e+07	7.7317e+06	2.5293e+07	9.09892e+06	6.27762e+06	7.39339e+06	4.16928e+06	2.14227e+06	1.58771e+07	1.99455e+07	1.31576e+07	5.52502e+06	6.60467e+06	3.42189e+07	6.47656e+06	4.56108e+06	3.04984e+06
639		859.688	40.3421	C49 H95 O11	2.3756e+07	2.86714e+07	4.21771e+07	4.37313e+07	2.1905e+07	3.64862e+07	2.79054e+07	8.45484e+07	2.06778e+07	8.07702e+06	7.51551e+06	1.09211e+07	693618	1.46325e+07	3.74152e+07	1.19538e+07	4.40913e+07	2.48812e+07	9.83207e+06	2.44523e+07	4.87642e+07	7.88005e+07	3.36717e+07	4.64374e+06	1.37181e+07	1.74723e+07	1.35447e+07	4.07435e+06	1.43722e+07	3.69182e+07	2.61968e+07	1.25198e+07	8.13489e+06	1.11428e+07	4.27208e+06	2.13442e+07	1.77673e+07	1.28977e+07	9.14225e+06	1.36462e+07	5.43025e+07	1.36035e+07	3.93157e+06	4.38641e+06
640		857.672	38.6144	C49 H93 O11	5.62204e+07	6.65912e+07	5.56215e+07	1.17498e+08	8.79782e+07	1.09478e+08	2.95635e+07	2.49254e+08	2.45539e+07	1.11247e+07	1.25004e+07	1.10415e+06	7.68145e+06	4.75901e+07	9.46921e+07	3.23676e+07	4.4687e+07	5.37037e+07	1.6951e+07	8.54876e+07	5.91714e+07	1.53425e+08	6.61937e+07	1.74806e+07	5.17199e+06	2.32888e+07	4.83274e+07	2.49748e+07	3.68522e+07	5.50755e+07	2.3342e+07	1.21214e+07	2.15888e+07	7.80599e+06	9.51639e+06	4.2121e+07	5.73694e+07	3.24041e+07	3.29578e+07	1.85821e+07	8.69343e+07	3.60381e+06	3.25151e+06	1.68677e+07
641		807.599	36.792	C47 H83 O10	6.64626e+06	5.55732e+06	8.65666e+06	1.37563e+07	5.17217e+06	2.15194e+07	7.39735e+06	1.86618e+07	9.39444e+06	713900	261457	1.95197e+06	88476.8	9.57946e+06	9.42194e+06	1.23961e+07	1.46034e+07	6.99011e+06	5.37733e+06	5.51994e+06	6.67586e+06	2.70613e+07	9.69286e+06	99649.4	4.97518e+06	726916	5.81627e+06	5.42811e+06	1.29231e+07	6.68986e+06	1.10213e+07	2.89333e+06	124714	299280	532691	5.09899e+06	1.25429e+07	1.73558e+06	9.45672e+06	5.24826e+06	2.13661e+07	788127	2.27464e+06	853653
642		805.584	34.9833	C47 H81 O10	1.1235e+08	9.16994e+07	1.05999e+08	1.81259e+08	7.47853e+07	2.40069e+08	1.65163e+08	1.93248e+08	9.67943e+07	4.9605e+07	2.82016e+07	3.55802e+07	3.91874e+07	1.38569e+08	1.14943e+08	1.55311e+08	1.8204e+08	8.65802e+07	1.24239e+08	1.35617e+08	1.52107e+08	3.28702e+08	8.14127e+07	9.75955e+06	3.82486e+07	2.18231e+07	8.9395e+07	9.2554e+07	8.0692e+07	8.45334e+07	2.03397e+08	2.31285e+06	2.31351e+07	856445	2.77939e+07	7.39209e+07	1.12611e+08	4.40342e+07	1.42562e+08	1.40028e+08	2.97203e+07	3.72912e+07	2.12856e+07	1.37462e+07
643		775.594	34.5485	C43 H83 O11	1.24506e+07	32779.2	1.67841e+07	2.07028e+07	2.32096e+07	1.49068e+07	1.38717e+07	27181.8	1.0358e+07	5.72829e+06	5.1819e+06	4.31326e+06	4.52718e+06	6.27121e+06	1.18251e+07	3.30991e+06	1.29447e+07	21784.3	7.09988e+06	2.92993e+07	2.09395e+07	1.68023e+07	36236.3	4.78252e+06	6.73256e+06	7.47954e+06	8.8714e+06	1.10693e+07	6.43455e+06	2.77789e+07	9.3698e+06	5.80362e+06	4.14868e+06	2.52704e+06	1.64252e+06	1.40981e+07	1.5632e+07	1.93808e+07	4.9314e+06	6.48957e+06	1.18426e+07	3.15687e+06	2.70015e+06	4.98754e+06
644		803.625	36.7594	C45 H87 O11	8.18131e+06	7.14668e+06	1.22722e+07	2.16408e+07	8.50517e+06	9.6947e+06	1.36964e+07	1.41291e+07	6.78332e+06	2.76374e+06	3.31475e+06	4.28055e+06	3.53267e+06	5.1592e+06	1.36836e+07	2.54382e+06	2.02539e+07	6.90536e+06	7.40418e+06	1.63503e+07	1.76095e+07	9.80734e+06	1.29576e+07	1.74129e+06	4.44093e+06	4.64664e+06	5.77414e+06	8.13802e+06	5.09832e+06	1.37855e+07	8.55939e+06	2.21481e+06	3.15921e+06	1.86489e+06	645040	7.51228e+06	9.95269e+06	8.16788e+06	2.67108e+06	3.59749e+06	1.75452e+07	2.30391e+06	1.94264e+06	2.22054e+06
645		831.657	38.6093	C47 H91 O11	2.15788e+07	2.2553e+07	3418.81	4.70709e+07	2.2281e+07	2.95708e+07	2.40114e+07	5.18213e+07	7355.16	9.44972e+06	5.52573e+06	8.74819e+06	7.53942e+06	1.58008e+07	2.94735e+07	9.15002e+06	77688.3	6519.86	1.07098e+07	28642.6	4.30855e+07	4.26168e+07	7852.23	3.57359e+06	1.03207e+07	1.22511e+07	1.2005e+07	1.10756e+07	7.74366e+06	2.5293e+07	9.11385e+06	6.22645e+06	7.09344e+06	4.25812e+06	728925	1.44344e+07	1.89439e+07	1.17215e+07	5.52502e+06	6.60467e+06	3.42189e+07	5.33398e+06	4.40157e+06	4.68535e+06
646		859.688	40.2974	C49 H95 O11	33225.7	2.80989e+07	4.21771e+07	4.37313e+07	2.15549e+07	3.64862e+07	2.77369e+07	8.45484e+07	34622.4	6.32027e+06	6.04067e+06	1.08396e+07	1.00127e+07	16835	17423.4	1.19538e+07	4.26615e+07	2.50345e+07	9585.65	2.44523e+07	4.78727e+07	7.88005e+07	67972.3	4.87444e+06	1.33991e+07	2.57907e+07	1.35447e+07	28103.8	1.43722e+07	3.69182e+07	2.61828e+07	1.24061e+07	5.95287e+06	1.02084e+07	6.17304e+06	2.14088e+07	1.77673e+07	1.28977e+07	9.14225e+06	1.36462e+07	5.43025e+07	5.86059e+06	3.45477e+06	4.85933e+06
647		857.672	38.6196	C49 H93 O11	5.69237e+07	6.65912e+07	5.56215e+07	1.17498e+08	8.85731e+07	1.10189e+08	2.95635e+07	2.49254e+08	2.45539e+07	1.11786e+07	1.25497e+07	1.09795e+07	2.37929e+06	4.75901e+07	9.46921e+07	3.23676e+07	4.4687e+07	5.44541e+07	1.6951e+07	8.50432e+07	5.91714e+07	1.53425e+08	6.65812e+07	1.22975e+07	5.17199e+06	1.44486e+06	4.83274e+07	2.49748e+07	3.68522e+07	5.50755e+07	2.3342e+07	1.22694e+07	2.16075e+07	7.79058e+06	9.53002e+06	4.2121e+07	5.78021e+07	3.24041e+07	3.29578e+07	1.85821e+07	8.69343e+07	3.60381e+06	3.25151e+06	1.68591e+07
648		855.657	37.2063	C49 H91 O11	1.12361e+07	1.8249e+07	2.15894e+07	2.07861e+07	2.38418e+07	1.86039e+07	1.29949e+07	6.10983e+07	6.91521e+06	71017.9	355658	2.37147e+06	3.17862e+06	9.6192e+06	2.89854e+07	6.12432e+06	1.13164e+07	1.0876e+07	3.92875e+06	2.27195e+07	1.75976e+07	3.50458e+07	1.41964e+07	151690	6.77171e+06	1.01734e+06	9.234e+06	7.74432e+06	1.76221e+07	1.5998e+07	7.71202e+06	247934	498139	615463	32633.5	4.51208e+06	1.35435e+07	1.29079e+07	8.96242e+06	6.14122e+06	1.93996e+07	2.04926e+06	255412	806711
649		546.353	12.6187	C26 H54 O7 N1 P1 Na1	228679	46317	194677	666208	34502.7	994058	956353	959242	155012	33626.6	152885	38257.8	12003.7	421442	211545	877524	1.00575e+06	443286	669694	247447	1.13631e+06	2.16338e+06	127347	22211	81354.5	7881.23	670988	1.52395e+06	716607	274900	1.75631e+06	19891.1	10913.1	59471.2	18986	356367	1.82675e+06	11400.4	2.0865e+06	535818	1.24492e+06	143578	32056.7	56943.2
650		544.337	10.7728	C26 H52 O7 N1 P1 Na1	2.80757e+06	1.14995e+06	1.40469e+06	2.6371e+06	840185	4.66864e+06	5.97987e+06	7.6597e+06	1.6159e+06	1.56219e+06	864629	2.69779e+06	910560	1.62143e+06	1.14679e+06	4.40523e+06	7.52123e+06	6.79546e+06	2.57745e+06	1.87092e+06	3.8683e+06	1.03621e+07	1.53601e+06	202052	2.23715e+06	587050	8.23682e+06	5.27478e+06	3.02142e+06	970231	7.79312e+06	815677	1.03088e+06	654255	544752	909660	1.22101e+07	379246	7.18418e+06	2.22504e+06	3.42927e+06	1.94333e+06	2.01833e+06	507549
651		572.369	14.3348	C28 H56 O7 N1 P1 Na1	14310.4	7812.93	2765.94	21930	5028.41	115784	15062.7	147208	0	18324.1	21148.5	33575.6	15473.1	11522.4	29552.8	61858.1	111510	146121	13000.1	0	86302.5	870110	39823.3	0	28182.7	0.0951213	181948	137358	142285	13715	363064	18680.1	0	27401.1	8281.32	33287.3	234616	0	393874	42852.1	71565.2	92952.6	5560	8210.93
652		570.353	11.8929	C28 H54 O7 N1 P1 Na1	101877	5102.13	6435.53	291016	40261.7	596345	313411	779354	1890.65	31722.5	0.103804	23705.2	23619.8	256782	44211.9	240477	456410	171504	170231	138465	371538	1.3417e+06	153724	4687.72	31748.6	35163.4	38250.9	448361	477953	40529.4	1.17164e+06	50354.4	10774.7	63372.6	6738.68	18646.8	731571	8931.27	773606	76965.6	411160	17813.7	42805.5	25187
653		568.337	10.5807	C28 H52 O7 N1 P1 Na1	665555	87397.9	41482.1	922892	132040	2.13017e+06	966784	2.95123e+06	665186	57905.2	51160.7	33892.3	17525.3	692654	273958	618389	1.43999e+06	1.97425e+06	163432	267020	1.23919e+06	2.73089e+06	117379	27095.1	23069.7	8865.84	1.43346e+06	2.41227e+06	1.47007e+06	184485	2.4529e+06	14579.9	32876	18708.5	28089.7	397329	2.51662e+06	132029	1.834e+06	415086	829005	85677.3	12867.9	153510
654		677.523	26.6025	C36 H74 O7 N2 P1	59491.8	0	0	0	0	0	0	0	0	0	0	0	0	0	0	0	0	0	0	0	0	0	0	0	0	0	0	0	0	0	0	0	0	0	0	0	0	658358	0	0	0	0	0	0
655		714.504	29.5296	C37 H74 O8 N1 P1 Na1	742168	483842	180426	1.4619e+06	1.62383e+06	3.84e+06	1.09547e+06	8.95993e+06	401778	11943.1	10681.7	19253.7	14350.1	867191	1.18595e+06	363058	1.1464e+06	2.00941e+06	470840	1.43987e+06	1.6252e+06	3.57247e+06	233778	0	21940	5876.58	937022	222221	1.94155e+06	1.77227e+06	1.01674e+06	28897.3	10815.5	12573	0	1.3449e+06	434327	217079	1.24736e+06	581714	5.56911e+06	18753	154.09	0
656		691.538	25.3724	C37 H76 O7 N2 P1	0	0	0	15203.8	0	36447.6	0	229423	0	5382.76	0	0	4401.3	0	0	0	0	0	0	0	0	0	0	0	5190.37	3756.7	0	0	96444.2	8341.4	0	13979.5	4922.03	7333.36	12940.4	10494.9	0	751319	43151.6	38794.4	141990	13917.7	4557.57	5334.83
657	1	728.52	29.7377	C38 H76 O8 N1 P1 Na1	84999.6	49786.2	587667	540403	58445.2	7.51441e+06	91810.6	38694.7	70042	1685.33	19404.6	38837.1	341831	1.76931e+06	46523.8	1.3207e+06	1.68926e+06	7.77203e+06	19395	80689	95033	391641	549188	12288.6	176219	8834.08	308537	153349	146803	374219	400740	81185.5	23953.3	33864.7	19486.7	428225	224011	36934.8	481449	775060	654278	75177.4	103309	37209.6
658	1	728.52	30.7707	C38 H76 O8 N1 P1 Na1	132735	20568.1	39911.9	3.12554e+06	1.52603e+06	8.64647e+06	3.32926e+06	7.98848e+06	39003.2	6356.77	138526	170062	68908.7	818996	35058.3	36772.8	638614	2.98092e+06	213601	50351.8	1.60461e+06	2.18863e+06	217058	22907.3	219396	48088.8	7.53379e+06	841350	327901	2.2082e+06	1.97992e+06	370220	340104	721758	33643.1	1.32761e+06	1.42566e+06	3.5155e+06	52572.7	991697	256129	391304	35472.2	35036.1
659		726.504	30.3018	C38 H74 O8 N1 P1 Na1	939076	80150	421114	70389.7	157048	4.67718e+06	1.23074e+06	1.04068e+06	200010	118581	18767.7	476675	262014	1.27642e+06	127709	88398.1	3.01752e+06	8.99201e+06	575285	1.03297e+06	2.68971e+06	2.15858e+06	801026	7795.15	42928.1	32530.8	6.71693e+06	2.56791e+06	378424	1.69783e+06	2.76868e+06	301011	1.00635e+06	2.0531e+06	23688.1	1.06792e+06	1.23155e+06	132989	1.64184e+06	684190	126787	81933.7	24073.9	5678.71
660		719.533	33.9267	C38 H76 O8 N2 P1	333063	148525	190553	342526	310698	2.70959e+06	1.05312e+06	711540	209047	809768	780914	951034	1.56695e+06	200631	767535	63372.5	885773	97500.8	447151	1.02676e+06	381180	189122	166786	174350	1.48225e+06	1.49763e+06	298719	281453	217367	723979	1.19217e+06	1.94373e+06	1.0815e+06	1.0228e+06	868637	171288	326226	182677	323503	46988.3	319663	1.10131e+06	783576	268995
661		742.536	32.1962	C39 H78 O8 N1 P1 Na1	1.01837e+08	1.07961e+08	1.23813e+08	2.08518e+08	2.55842e+08	3.39904e+08	2.01361e+08	2.30208e+08	7.4363e+07	309815	5.73207e+06	4.48887e+06	452831	1.12497e+08	1.70259e+08	9.97847e+07	1.27394e+08	1.17445e+08	8.22392e+07	2.11257e+08	1.84791e+08	3.4113e+08	8.07203e+07	140030	1.08124e+06	1.85338e+06	9.88982e+07	6.2189e+07	2.35628e+08	2.0356e+08	1.74996e+08	190807	128488	83677.8	139825	7.81135e+07	1.61935e+08	1.11117e+08	1.3821e+08	1.13096e+08	4.0849e+08	1.23632e+06	553963	393505
662	1	735.565	27.4032	C39 H80 O8 N2 P1	0	266020	20421	0	51680.8	0	0	10211.1	6987.41	0	26726.3	4899.97	9162.37	7096.15	6146.94	9501.59	8363.35	0	0	24126.7	0	16260	8016.56	42946.3	7666.11	6008.31	14485.1	0	25987.5	7189.38	10204	28749.3	373458	5640.06	25486.7	8969.47	119897	253207	14227.6	649706	207579	169858	13148.3	22607.7
663	1	735.565	32.8648	C39 H80 O8 N2 P1	3.95864e+06	4.20013e+06	7.32058e+06	4.06573e+07	5.27093e+06	4.49382e+07	1.49071e+07	3.04295e+07	8.38838e+06	4.92594e+06	1.00629e+06	9.94499e+06	7.34322e+06	1.66809e+07	6.17389e+06	3.92131e+06	1.82559e+07	4.55955e+07	6.67718e+06	1.10009e+07	3.88601e+07	4.00197e+07	1.14851e+07	296197	3.75551e+06	1.34939e+06	3.88098e+07	1.18691e+06	698235	1.5715e+07	2.13212e+07	2.64626e+06	2.35459e+06	3.96685e+07	3.62328e+06	889023	1.90858e+07	245671	2.48511e+06	2.95177e+06	6.96483e+07	1.59783e+07	969480	234539
664		740.52	35.5332	C39 H76 O8 N1 P1 Na1	9.37806e+06	6.19874e+06	5.25638e+06	1.38796e+07	5.65233e+06	1.79017e+07	7.72771e+06	9.12897e+06	7.8055e+06	8.59414e+06	7.58876e+06	2.47503e+06	7.60601e+06	1.30596e+07	9.76726e+06	9.65375e+06	1.08639e+07	9.04138e+06	6.60167e+06	1.38113e+07	1.76707e+07	1.45455e+07	7.34647e+06	3.31894e+06	7.78361e+06	6.29697e+06	1.11337e+07	1.55384e+07	7.11666e+06	1.44235e+07	1.90149e+07	1.13095e+07	7.27462e+06	5.53724e+06	5.69924e+06	5.73414e+06	1.08054e+07	4.68357e+06	1.3341e+07	1.50338e+07	4.01706e+07	9.23333e+06	6.97446e+06	3.23681e+06
665	1	721.585	30.9598	C39 H82 O7 N2 P1	325940	684724	159509	1.03423e+06	369169	1.67774e+06	784271	1.54016e+06	393596	218954	718673	669593	3.81375e+06	2.76839e+06	707200	863481	1.8157e+06	1.06544e+06	1.50784e+06	1.04146e+06	559446	638644	455107	301203	463614	493426	231165	236634	479752	588810	339021	1.43552e+07	904213	243898	297181	680157	574323	1.08076e+06	466786	6.15422e+06	5.58149e+06	1.16872e+06	468922	9152.19
666	1	721.585	32.0745	C39 H82 O7 N2 P1	473806	1.05632e+06	8832.12	469813	441779	26411.2	0	1.35806e+06	118839	254609	4.27314e+06	777606	305024	353120	338908	62154.9	60997.1	98872.6	86726.5	133775	23405.6	850550	284135	998226	1.57738e+06	1.50777e+06	79953.8	176184	2.42398e+06	1.26248e+06	827553	602563	3.80505e+06	70025.4	4.3705e+06	562869	846132	2.3073e+06	2.0324e+06	8.27454e+06	3.94779e+06	2.15805e+06	1.10899e+06	869816
667	1	719.57	28.2894	C39 H80 O7 N2 P1	168284	460638	486762	230152	334669	461506	370043	313066	367979	518328	686774	64411.5	354372	236873	579054	105711	164561	78218.1	122066	419677	242487	502914	134386	257767	1.08294e+06	261905	538512	87329.1	409921	367696	1.01953e+06	3.06474e+06	617143	323154	972957	287268	464518	1.20698e+06	506398	1.88022e+06	5.45913e+06	1.48994e+06	523250	435124
668	1	719.57	29.4114	C39 H80 O7 N2 P1	0	5088.92	9727.54	0	4012.74	24226.5	0	7377.9	0	27860.1	0	4502.64	9950.46	0	0	0	0	0	0	0	0	18429.5	0	0	0	0	0	0	106565	0	0	537213	0	132993	0	79768.5	0	72513.6	14313.4	233429	256552	8708.35	0	0
669		717.554	29.1171	C39 H78 O7 N2 P1	128681	110673	300453	289365	488203	392475	106594	204616	97311.4	102236	123451	63313.4	15697.9	109703	419865	44719.1	69128.2	41925.5	19617.6	519381	267171	754926	89431.4	22669.4	13255.5	55715	116554	80379.9	77701	394117	313054	23413.1	65100.2	19036.9	98150.9	196607	526893	3.84967e+06	603755	196231	1.14532e+06	82978.6	28692.3	50234.4
670		722.51	33.5609	C39 H74 O7 N1 P1 Na1	1.36896e+07	6.72029e+06	3.79603e+07	6.79341e+07	1.09866e+07	7.40147e+07	6.81682e+07	5.5126e+07	3.57846e+07	90095.2	2.28828e+07	1.84946e+07	5.72731e+07	3.01425e+07	4.85836e+07	1.04765e+07	2.44231e+07	3.74008e+07	1.40259e+07	5.09515e+07	3.67763e+07	4.9357e+07	1.4457e+07	8.4861e+06	4.55375e+07	3.22608e+07	9.95296e+06	2.42208e+07	3.50249e+07	1.44902e+07	1.07012e+08	4.28484e+07	1.65993e+07	1.69797e+08	1.64462e+07	1.65654e+07	2.07437e+07	1.34268e+07	2.44964e+07	3.05612e+07	3.76958e+08	4.5099e+07	2.85024e+07	1.56167e+07
671		716.463	29.8172	C39 H68 O7 N1 P1 Na1	145840	35612	219224	4.30391e+06	97199.3	385534	888495	227577	772671	5243.62	10547	16639	49812	120429	195595	104350	2.01017e+06	7.60207e+06	62884.5	445545	2.61319e+06	2.26133e+06	409405	0	0.104364	10686.9	1.78038e+06	380636	246425	721739	1.38015e+06	11082.4	13234.8	35932.8	0	335676	267176	130926	270370	351832	385362	12870.7	6649.5	0
672		742.572	34.5625	C40 H82 O7 N1 P1 Na1	2.28002e+07	2.45753e+07	2.57196e+08	5.12984e+07	5.20247e+07	1.63467e+08	3.25932e+08	2.05602e+08	4.37131e+07	4.98097e+06	4.32667e+07	918513	3.90652e+07	6.00348e+07	7.85121e+07	1.97194e+07	3.07089e+07	2.93925e+07	2.19001e+07	9.20518e+07	4.61325e+07	1.39063e+08	2.26817e+07	875425	3.0719e+07	2.67008e+07	1.79522e+07	6.59002e+07	1.08642e+08	4.4994e+07	1.51228e+08	5.68549e+06	4.53809e+06	1.4174e+08	2.03525e+07	2.56382e+08	6.42957e+07	3.54933e+07	1.19398e+08	1.41703e+08	7.26036e+08	6.64231e+07	2.88698e+07	151880
673		754.536	30.3657	C40 H78 O8 N1 P1 Na1	297458	277448	533769	182148	474275	2.87454e+06	371969	1.21117e+06	127924	5.08054e+06	6.16528e+06	6.30816e+06	4.1371e+06	1.86311e+06	212543	96385.4	8.55955e+06	3.26854e+06	534774	525408	35334.8	1.4557e+06	437322	506796	1.16133e+07	4.38115e+06	1.82308e+06	3.18664e+06	162380	188418	509501	4.5804e+06	2.13083e+06	5.06484e+06	1.57805e+06	635065	239785	374260	320047	224588	4.33832e+06	3.67462e+06	4.47677e+06	1.18876e+06
674		752.52	29.2385	C40 H76 O8 N1 P1 Na1	248925	180521	234610	3.94496e+06	162387	7.8746e+06	1.75331e+06	875861	1.10613e+06	30946.1	74820.8	59171	132445	434043	1.4759e+06	128613	938355	4.52516e+06	478542	607932	1.50044e+06	1.50562e+06	407297	13602.9	159164	91991.7	2.26726e+06	2.62378e+06	1.25725e+06	41929.9	5.43038e+06	225994	61987.6	89677.5	56086.4	1.16098e+06	1.93823e+06	269449	788791	1.33876e+06	7.15417e+06	66972.3	74890.5	23832
675		738.541	31.0361	C40 H78 O7 N1 P1 Na1	169850	253898	120486	721867	28140	745000	150890	4.9996e+06	182008	51197	275990	33143.1	239938	1.0254e+06	205282	535280	351818	274716	13921.4	490903	52598.5	1.32255e+06	25749	55198	410479	195173	863326	262952	1.13218e+06	328471	985717	46085.7	690307	3720.43	9864.71	97991.2	523078	235088	683317	635420	1.32934e+06	188802	528112	23101.2
676		733.585	32.6454	C40 H82 O7 N2 P1	574178	644090	644857	92968.9	187965	96444.9	20835.3	1.72726e+06	66840	1.91174e+06	5.31088e+06	2.74093e+06	1.25405e+07	788065	10038.8	366228	236827	2.52994e+06	109635	159374	716870	115104	26498.1	455890	7.42558e+06	1.54466e+06	8.4687e+06	4.13504e+06	171508	1.11757e+06	44971.8	1.26991e+07	6.46685e+06	3.30155e+06	283823	40621	54018.5	1.55967e+06	3.47988e+06	298286	2.28844e+07	4.39278e+06	4.2604e+06	588154
677		743.533	32.1744	C40 H76 O8 N2 P1	3.43869e+07	3.63046e+07	4.06923e+07	6.90649e+07	7.11396e+07	1.24129e+08	6.56954e+07	3.57636e+07	2.34157e+07	177547	1.57346e+06	1.3801e+06	446291	3.71427e+07	5.76689e+07	3.46128e+07	4.17458e+07	3.90939e+07	2.84977e+07	6.92048e+07	5.9306e+07	1.21417e+08	2.71771e+07	31648.3	270801	349747	3.01879e+07	2.18564e+07	5.91591e+07	6.64483e+07	5.47372e+07	326542	72478.9	100797	954729	6.52333e+07	4.53853e+07	3.2903e+07	4.00116e+07	3.27465e+07	8.34732e+07	357878	288290	364026
678		728.463	33.3784	C40 H68 O7 N1 P1 Na1	56020.1	0	0	1.76187e+06	0	1.30998e+06	0	333205	0	0	0.757158	98562.2	0.545339	207505	392212	129642	0	1.78903e+06	176045	0	2.82823e+06	0	379552	0	0	0	1.9187e+06	882279	0	632813	470317	47915.6	0	0	0	0	0	0	181401	415770	0	57021.1	0	0
679		756.588	35.384	C41 H84 O7 N1 P1 Na1	180478	349373	2.58228e+06	214759	154019	1.82904e+06	4.45907e+06	7.72484e+06	437966	2.01526e+06	1.22677e+06	315884	687954	3.02528e+06	585625	13392.8	290871	262372	210698	433580	534753	1.07206e+06	97476.4	67902.8	243883	583025	147474	72061.8	355793	353099	452402	5.29138e+06	311604	2.06121e+06	1.37935e+06	1.04839e+06	441131	302858	117178	9.06323e+06	1.09057e+06	3.18004e+06	456170	111361
680	1	768.551	32.0869	C41 H80 O8 N1 P1 Na1	5.73437e+06	2.06076e+06	2.77122e+06	1.92868e+07	6.84038e+06	2.6103e+07	2.09625e+07	4.29771e+07	6.47164e+06	1.53992e+07	282680	738254	1.9629e+06	1.4291e+07	7.08473e+06	1.60774e+07	3.82429e+07	1.2614e+07	5.17452e+06	8.14844e+06	7.61505e+06	3.42201e+07	3.87556e+06	323444	1.83764e+07	325675	1.21369e+07	4.70897e+06	1.29827e+07	9.86406e+06	2.90783e+07	705690	9.0398e+06	249924	3.31731e+06	5.82793e+06	2.9467e+07	2.36262e+06	2.09483e+07	1.59001e+07	6.14135e+07	310042	1.37094e+06	3.75447e+06
681		763.596	34.9549	C41 H84 O8 N2 P1	1.02258e+08	9.90947e+07	1.30028e+08	2.53014e+08	8.71048e+07	3.54606e+08	2.4095e+08	2.83368e+08	259039	1.39789e+08	7.59273e+07	8.52535e+07	1.16648e+08	1.82842e+08	1.38809e+08	1.92602e+08	2.38481e+08	1.0767e+08	1.29514e+08	1.4598e+08	2.38039e+08	5.09763e+08	8.9763e+07	1.6317e+07	1.17205e+08	6.2342e+07	4.34455e+07	9.81033e+07	1.05167e+08	1.05031e+08	1.88005e+08	2.08262e+08	6.60323e+07	1.19703e+08	3.84559e+07	8.38282e+07	1.72639e+08	5.22935e+07	7.78546e+07	1.51756e+08	8.20921e+08	1.30333e+08	1.91287e+07	2.9074e+07
682	1	768.551	34.5478	C41 H80 O8 N1 P1 Na1	2.62121e+06	624954	351792	658695	99802.2	1.12219e+07	1.70448e+06	3.23723e+06	614838	9.56551e+06	9.0461e+06	1.75618e+07	1.30248e+07	4.11909e+06	3.4843e+06	6.93629e+06	1.25309e+07	3.26917e+06	4.60998e+06	4.88383e+06	1.60398e+06	9.84301e+06	931048	3.21448e+06	1.36796e+07	9.40502e+06	2.61888e+06	151673	112196	106962	5.60731e+06	2.93744e+07	9.77498e+06	3.674e+07	1.03813e+07	284317	3.35161e+06	440772	174890	712449	4.49964e+06	1.51921e+07	7.2913e+06	4.92842e+06
683		754.572	33.3604	C41 H82 O7 N1 P1 Na1	401977	180889	3726.19	444309	441155	489204	1.13851e+06	1.24223e+06	280249	1.4902e+06	968648	707909	562768	374612	581557	458209	564255	329276	85746.5	444934	803899	368986	69433.2	74534.9	2.4671e+06	886296	1.68381e+06	56131.7	1.41327e+06	337667	1.40384e+06	266943	596261	516825	249694	72637.7	641140	117066	393744	389633	1.24727e+06	1.5432e+06	480679	88220.9
684		766.536	30.5704	C41 H78 O8 N1 P1 Na1	97810.7	365930	358597	3.01905e+06	276964	1.68406e+06	1.18951e+06	2.61811e+06	398307	34639.8	640699	25457.3	1.02609e+06	1.47028e+06	554657	696802	874453	1.45757e+06	491554	1.33077e+06	844061	1.3648e+06	340530	8317.39	196489	14994.1	360796	1.01993e+06	1.12794e+06	346104	4.31391e+06	72954.6	12984.4	126717	48109.8	661177	1.33498e+06	462510	1.06072e+06	850951	4.11753e+06	82530.4	55620.8	51766.2
685		747.601	31.1871	C41 H84 O7 N2 P1	27508.3	594985	273270	106681	51641.9	126236	18168.9	128576	48306.3	76059.1	12376.5	10559.9	15641.8	45125.4	118661	6302.45	166907	16403.1	38906	199839	63729	56011.5	67760.3	15789.2	36853	27844.5	68108.8	0	17049.7	67738.1	11291.9	4612.45	24212.1	11129.1	22153.5	45411.6	61269.7	269340	93319.6	1.67702e+06	641110	13905.7	11973	28818.2
686	1	752.556	31.3193	C41 H80 O7 N1 P1 Na1	0	1.3156	4644.76	0	0	0	0	73359.5	1.25248	1.93165	9838.36	6331.1	102715	23459.3	1.47457	8606.8	10349.3	0	0	1.48394	0	29298.2	21460.4	2336.47	7514.89	0.656711	0	0	23714.3	0	0	85640.2	0.477833	53586.1	0	0	0	0	10837.9	8.44028	5026.83	4864.28	0.893961	0.493894
687	1	752.556	32.1398	C41 H80 O7 N1 P1 Na1	46244.3	373063	272649	127364	31175	105254	149011	9.54793e+06	73469.1	31884.4	73180.1	13899.7	71299.5	212713	112186	58458.9	93806.9	279205	55922.7	129107	53501.3	201165	84890.5	6232.57	85616.3	42741.2	151328	79868.9	336522	66813.8	681167	77421.7	48999.4	73777.5	18087.4	236822	59745	7647.47	277975	223588	681573	74641.8	63167.6	30424
688		750.541	35.1865	C41 H78 O7 N1 P1 Na1	1.12265e+08	1.14844e+08	2.10155e+08	2.4137e+08	1.38595e+08	3.1356e+08	3.20775e+08	3.9214e+08	8.38639e+07	1.10062e+08	1.49869e+08	1.40049e+08	2.13596e+08	1.45863e+08	1.98077e+08	1.09885e+08	1.86964e+08	1.18245e+08	8.2072e+07	1.67242e+08	1.43582e+08	3.91668e+08	1.03905e+08	1.04646e+08	2.21352e+08	1.64837e+08	1.43012e+08	7.48243e+07	1.12141e+08	1.39621e+08	2.51426e+08	1.22546e+08	1.47712e+08	6.5314e+07	1.11109e+08	5.28423e+07	1.74853e+08	5.73798e+07	1.70787e+08	8.50097e+07	5.62516e+08	1.07708e+08	1.25504e+08	7.2416e+06
689		762.504	31.3163	C41 H74 O8 N1 P1 Na1	192826	127278	39289	20919.9	47111.2	1.6382e+06	15041	2.16982e+06	34050	173693	105350	14618.5	962243	18242	35084	24854.3	19272.7	24674.1	52321	42420.1	12616.7	29601.6	18348.5	8280.84	135738	79601.3	191074	406811	18713.3	165358	213421	756608	108109	203772	102263	58508.5	298798	25662	688383	35447.6	3.6934e+06	415664	93502.6	32641.4
690		760.489	31.8855	C41 H72 O8 N1 P1 Na1	1878.84	1643.73	2197.48	40764.6	806.544	56593.2	119204	48335.2	6526.9	30181.9	384615	76467.7	254668	69064.3	46413.7	44708.4	44790.8	43441.2	22357.3	13413.1	49703.2	63996.9	4228.18	835.55	188127	527943	300063	147607	1638.76	17809.1	106470	637377	465878	1.08133e+06	3713.65	1712.1	38584.6	0	94432.9	113516	1.33406e+06	155728	459821	73232.4
691	1	746.51	34.9448	C41 H74 O7 N1 P1 Na1	2.61736e+07	1.26763e+07	2.86371e+07	2.1499e+07	2.42888e+07	2.14762e+07	3.11529e+07	2.38122e+07	1.59314e+07	416427	2.52469e+07	3.95681e+06	417110	1.38461e+07	2.98445e+07	1.55659e+07	1.18896e+07	2.60881e+07	9.92482e+06	2.95164e+07	1.38898e+07	1.55999e+07	2.06943e+07	1.28443e+07	2.49949e+07	1.88966e+07	3.90091e+07	2.774e+07	2.53668e+07	4.86077e+07	5.49911e+07	974412	3.03889e+06	1.46824e+07	616754	1.6554e+07	4.92997e+07	1.30474e+07	3.32303e+07	3.12697e+07	4.96901e+07	493541	1.78171e+06	1.54713e+07
692	1	746.51	36.6921	C41 H74 O7 N1 P1 Na1	2.42257e+06	1.53217e+06	2.69928e+06	2.9776e+06	2.0201e+06	2.94015e+06	2.46251e+06	744205	2.06553e+06	0.131213	32217.5	12519.4	314024	2.51983e+06	3.59585e+06	1.08235e+06	897071	1.80264e+06	1.39306e+06	3.86679e+06	3.4206e+06	2.04009e+06	2.10767e+06	11945	40360.6	534181	3.32808e+06	4.08463e+06	5.64481e+06	4.95227e+06	6.71604e+06	37665.3	18548.4	302473	714140	3.87e+06	5.19187e+06	2.27313e+06	5.08406e+06	6.33847e+06	9.68527e+06	0.604878	25192.1	60238.4
693	1	744.494	32.3351	C41 H72 O7 N1 P1 Na1	5.39247e+07	3.05338e+07	5.4615e+07	2.86474e+08	3.06837e+07	3.04377e+08	1.07585e+08	4.88884e+07	6.56466e+07	108104	334902	3.96153e+06	2.36745e+06	8.0713e+07	4.74964e+07	5.29907e+07	2.07438e+08	3.56623e+08	4.58113e+07	7.60068e+07	1.39899e+08	1.55259e+08	5.96038e+07	230503	428155	3.84505e+06	1.50979e+08	7.79104e+07	4.0835e+07	8.33367e+07	1.58366e+08	650071	4.04873e+06	7.25872e+06	77552.6	4.97606e+07	6.60777e+07	1.74517e+07	7.01195e+07	4.28093e+07	1.78476e+08	569906	2.21756e+06	125675
694	1	744.494	33.6126	C41 H72 O7 N1 P1 Na1	2.35394e+06	928048	4.6902e+06	5.7534e+06	998306	4.5503e+06	5.58675e+06	2.44624e+06	3.89225e+06	29050	54475.3	493272	114381	3.34874e+06	5.1979e+06	1.12562e+06	1.43175e+06	4.97072e+06	1.84574e+06	7.50849e+06	1.16117e+06	3.15309e+06	1.74316e+06	779307	222587	2.57005e+06	1.46539e+06	5.62021e+06	4.73019e+06	2.45828e+06	1.84225e+07	45566.7	1.31156e+06	8.89017e+06	49155.1	2.20672e+06	3.58588e+06	2.31021e+06	3.96064e+06	5.39407e+06	3.00401e+07	3.36952e+06	2.23682e+06	20604.1
695		742.478	30.2268	C41 H70 O7 N1 P1 Na1	1.74932e+06	95427.9	75192.6	3.70799e+06	307762	1.41511e+07	805653	2.10487e+06	1.57418e+06	23328.9	10658.5	10884.2	91904.1	978228	148077	166574	1.01011e+06	7.11094e+06	234640	498932	7.31122e+06	5.63205e+06	1.66605e+06	0	5046.89	33518.6	9.6403e+06	3.57296e+06	683510	2.13497e+06	4.28769e+06	92276.3	214610	533142	6294.4	1.76461e+06	63575.9	143026	2.2001e+06	1.38052e+06	6.61209e+06	15938.9	62944.4	0
696		770.603	35.502	C42 H86 O7 N1 P1 Na1	7.61759e+06	1.76235e+06	2.83432e+07	2.12739e+07	1.42023e+07	2.30581e+07	4.76126e+07	7.73535e+07	1.18849e+06	2.10044e+06	2.31768e+06	2.18712e+06	636453	3.70838e+07	1.11734e+07	9.02115e+06	1.12874e+07	2.77615e+07	8.10625e+06	9.02359e+06	4.35079e+07	5.26536e+07	1.51748e+06	89949.3	8.96348e+06	1.2388e+06	1.45605e+07	1.59966e+07	4.4836e+07	2.38192e+07	2.72969e+07	392935	3.65602e+06	1.83468e+06	1.73223e+06	2.62094e+07	1.97664e+07	1.03894e+06	2.51164e+07	2.23924e+07	1.14225e+08	7.90784e+06	679316	55113.7
697	1	782.567	32.1038	C42 H82 O8 N1 P1 Na1	3.67531e+07	2.03592e+07	1.3637e+08	1.99143e+08	1.28132e+08	6.74106e+08	1.31244e+08	8.35913e+08	7.69676e+07	7.38411e+07	4.26068e+07	4.39551e+07	1.90122e+07	8.43368e+07	1.09302e+08	8.74443e+07	1.257e+08	5.43926e+07	5.36968e+07	8.45512e+07	1.14616e+08	2.64314e+08	5.96945e+07	5.31662e+06	1.31689e+07	5.00336e+06	6.29549e+07	9.65503e+07	1.57831e+08	1.05395e+08	3.7273e+08	1.3769e+07	5.82896e+07	4.69336e+07	6.77348e+07	3.55049e+07	1.41327e+08	5.19538e+07	1.223e+08	1.54679e+08	1.96516e+08	1.12054e+07	7.42398e+07	1.59484e+07
698	1	782.567	35.0019	C42 H82 O8 N1 P1 Na1	1.42374e+08	1.23387e+08	1.0178e+08	1.86519e+08	1.0634e+08	2.1471e+08	1.54626e+08	1.50301e+08	1.28617e+08	2.98888e+07	6.42205e+07	1.14991e+07	1.03386e+07	1.71523e+08	1.23674e+08	1.29373e+08	1.67439e+08	1.19614e+08	1.35159e+08	1.77006e+08	1.60577e+08	3.0009e+08	9.93812e+07	1.85136e+07	4.22136e+07	2.75117e+07	2.1812e+08	2.48697e+08	2.13154e+08	2.33705e+08	4.47741e+08	4.49497e+07	1.49623e+07	4.76766e+07	4.16842e+07	1.55601e+08	2.6287e+08	1.18825e+08	3.5397e+08	2.89563e+08	3.92101e+08	4.43759e+07	2.99683e+07	1.96502e+07
699		768.588	34.3924	C42 H84 O7 N1 P1 Na1	1.24656e+07	1.27146e+07	3.79727e+07	2.32904e+07	1.15998e+07	3.61409e+07	4.55707e+07	9.52261e+07	1.08201e+07	9.24497e+07	9.22074e+07	1.08697e+08	1.36802e+08	1.7291e+07	1.43383e+07	1.76433e+07	1.92585e+07	3.01744e+07	5.68417e+06	1.63432e+07	1.63854e+07	5.99748e+07	1.05119e+07	1.39574e+07	4.14016e+08	1.32825e+08	2.4554e+07	9.34692e+06	1.97091e+07	1.20669e+07	3.11527e+07	1.21981e+08	1.01626e+08	7.02753e+07	4.47474e+07	1.65762e+07	1.92319e+07	2.54168e+06	2.32743e+07	1.62891e+07	1.97768e+08	1.13409e+08	9.38752e+07	2.53841e+07
700		780.551	31.2568	C42 H80 O8 N1 P1 Na1	6.35637e+06	8.87307e+06	5.71521e+06	2.76877e+07	9.16951e+06	3.11863e+07	1.51189e+07	6.26925e+07	3.56884e+06	2.06319e+06	978058	2.21675e+06	2.67966e+06	7.28258e+06	5.12834e+06	8.94397e+06	1.10668e+07	2.48141e+07	5.1676e+06	1.24705e+07	8.24477e+06	4.263e+07	6.85262e+06	101720	3.56853e+06	620033	2.17127e+07	2.50738e+07	4.38774e+06	1.55727e+07	1.83679e+07	4.04287e+06	785887	844393	1.0934e+06	6.26913e+06	2.50869e+07	1.8156e+06	1.30594e+07	4.95682e+06	3.50426e+07	1.75099e+06	2.08247e+06	124980
701		766.572	33.3103	C42 H82 O7 N1 P1 Na1	6.11017e+06	4.24679e+06	8.75522e+06	3.4203e+07	3.0834e+06	3.1787e+07	1.58659e+07	5.68568e+07	1.34664e+07	112738	584034	85090.5	6.09676e+06	3.24726e+07	3.73391e+06	3.43162e+06	2.34682e+07	4.13223e+07	3.30346e+06	1.37911e+07	2.73015e+07	1.86623e+07	3.08613e+06	52147.5	2.12402e+06	5.0786e+06	1.40759e+07	1.70603e+07	3.54867e+07	7.07669e+06	6.68904e+07	8.92715e+06	9.64128e+06	1.16943e+06	273187	2.2413e+07	2.71532e+07	1.41444e+06	2.04793e+07	7.97871e+06	5.99276e+07	367684	3.49058e+06	567370
702		778.536	29.9781	C42 H78 O8 N1 P1 Na1	178904	361302	1.22027e+06	4.50512e+06	192161	556282	327305	749257	2.31503e+06	1.99443e+06	1.18248e+06	523237	147669	3.05285e+06	485594	566194	5.02066e+06	1.92468e+06	254112	7.3864e+06	283924	577530	1.78381e+06	13068.9	2.02123e+06	759918	1.18146e+07	1.11302e+06	606068	520848	1.32836e+06	38077.7	51655.7	3316.22	15802	156581	5.52744e+06	166357	787917	2.04499e+06	1.48924e+06	43043.2	96680.2	6642.66
703		764.556	31.3617	C42 H80 O7 N1 P1 Na1	43192.2	32081.4	18323	186556	12243.7	49636.2	11521.1	2.68673e+06	15617.5	29001.8	44038.9	18492	515884	3172.52	26273.1	12498	57934.1	47720.5	0	44326.7	12174	290218	13264.5	10029	105063	174249	581729	29880.7	73153.5	94538	57822.3	656320	391797	83875.1	14886.4	12108.1	61011.5	33554.6	45121.9	59427.3	140197	181374	412332	7784.5
704		767.533	33.6836	C42 H76 O8 N2 P1	57866.6	0	0	417980	0	3.11355e+06	0	1.2964e+06	640457	1.35091e+07	6.40881e+06	1.12267e+07	1.59475e+07	706793	0	1.55055e+06	2.02523e+06	121914	257333	305135	95272.2	2.08651e+06	0	1.97998e+06	2.0738e+07	9.27168e+06	86956.6	101157	386158	0	1.81501e+06	1.43494e+07	1.44423e+07	1.59279e+07	5.85592e+06	11744.3	1.26206e+06	44765.1	507239	75083.1	5.24315e+06	9.63154e+06	5.91619e+06	4.26409e+06
705	1	798.598	34.5655	C43 H86 O8 N1 P1 Na1	2.25208e+06	509293	305226	204404	1.13651e+06	1.11043e+07	239945	2.70458e+06	2.61516e+06	3.04859e+06	4.32188e+06	3.15665e+06	7.43238e+06	3.98669e+06	2.58924e+06	4.56812e+06	1.13144e+07	2.72245e+06	1.28596e+06	265799	297063	3.22718e+06	1.21009e+06	373858	1.08081e+06	531113	729445	1.17177e+06	2.21705e+06	674555	8.71642e+06	6.73899e+06	848840	260710	3.91624e+06	172834	357709	788265	4.41892e+06	516694	1.21166e+07	9.59512e+06	1.62343e+06	291482
706	1	798.598	36.8796	C43 H86 O8 N1 P1 Na1	5.4158e+06	4.5882e+06	8.76174e+06	3.84043e+07	7.60893e+06	1.51204e+07	1.20737e+07	1.41605e+07	4.9941e+06	6.24832e+06	56743.2	56337.3	2.11004e+06	4.64016e+06	1.25499e+07	1.24631e+06	2.08128e+07	5.11089e+06	4.83066e+06	1.13202e+07	3.14672e+07	1.36986e+07	7.37019e+06	891374	30837.8	2.04554e+06	891520	4.56627e+06	4.752e+06	1.06318e+07	1.08685e+06	2.27443e+06	74348.7	667136	2.08352e+06	1.95408e+06	601295	948921	1.54595e+06	2.40955e+06	2.39906e+07	97655.8	10761.9	11550.2
707		784.619	35.8367	C43 H88 O7 N1 P1 Na1	82063.3	0	53757.3	189852	41195.9	96116.1	1.40019e+06	2.9348e+06	75954.3	68474.6	120589	4266.21	79155.8	1.61776e+06	7050.62	122971	776705	891599	23676.4	15186.9	174827	160871	85654.6	0	115935	14641.8	824328	55218.1	212271	5379.44	191013	162005	0	43731.1	68511	387823	0	11256.3	143859	676935	268607	53525.6	25712.6	3814.57
708		796.583	34.1041	C43 H84 O8 N1 P1 Na1	4.97388e+06	4.04081e+06	6.19877e+06	3.77044e+06	7.15029e+06	3.82869e+07	5.7486e+06	5.79359e+07	4.98269e+06	3.43684e+07	1.96549e+07	1.84238e+07	1.52167e+07	2.08314e+07	3.18227e+06	1.21401e+07	2.48538e+07	1.31809e+07	3.81308e+06	6.02129e+06	1.06837e+07	3.06783e+07	3.31844e+06	3.04718e+06	4.93225e+07	1.63278e+07	2.10325e+06	4.51267e+06	8.73259e+06	5.40231e+06	1.57292e+07	1.72429e+07	2.91306e+07	1.41863e+07	7.86952e+06	3.88778e+06	2.0525e+07	1.40941e+06	3.13613e+06	3.64465e+06	6.6393e+07	1.50468e+07	1.28158e+07	1.19116e+07
709		791.627	37.0269	C43 H88 O8 N2 P1	2.21417e+07	1.97128e+07	2.27094e+07	4.90017e+07	1.68338e+07	8.79422e+07	2.40872e+07	4.93111e+07	2.78674e+07	7.50809e+07	1.09952e+07	7.64813e+06	1.92632e+07	3.53826e+07	2.21037e+07	4.44564e+07	4.1552e+07	1.1852e+07	1.58518e+07	1.39088e+07	2.9274e+07	2.7102e+08	1.23561e+07	2.97712e+06	2.09167e+07	1.31086e+07	8.41431e+06	2.00106e+07	2.68113e+07	1.92671e+07	3.63696e+07	5.92243e+07	1.07334e+07	2.23678e+07	1.54476e+07	2.34273e+07	2.56798e+07	9.06037e+06	2.70312e+07	3.25773e+07	4.11768e+08	2.96265e+07	7.22099e+06	6.68505e+06
710	1	794.567	32.4757	C43 H82 O8 N1 P1 Na1	4.93482e+06	677563	1.50659e+06	1.94624e+07	3.04567e+06	3.14304e+07	1.04054e+07	6.81029e+07	5.73806e+06	9.5983e+06	1.30977e+06	207256	371328	1.7813e+07	2.95957e+06	1.23066e+07	2.80373e+07	1.09457e+07	1.82445e+06	5.65981e+06	9.47133e+06	3.75646e+07	3.30135e+06	93749.4	234787	129816	6.27918e+06	3.45805e+06	5.79681e+06	1.25085e+06	2.69161e+07	922806	188384	1.83565e+06	11635.5	3.37552e+06	880968	837440	1.10423e+07	1.11938e+07	4.44569e+07	491654	345053	271838
711	1	794.567	34.3596	C43 H82 O8 N1 P1 Na1	380680	136135	222336	495754	27744.2	226655	92234.2	411657	131998	1.53759e+06	492279	420285	442982	1.52156e+06	760740	1.0314e+06	1.35768e+06	430262	633434	421818	135007	6.51059e+06	110904	121468	398973	346848	136342	336053	55765	430100	1.05898e+06	842206	384873	543090	646702	1.11228e+06	401210	71883.1	1.04059e+06	3.73257e+06	1.17902e+06	122757	417496	305028
712		792.551	31.4436	C43 H80 O8 N1 P1 Na1	32202.1	27449.3	29100.5	109767	36283.7	8.34706e+06	67642.1	77913.7	68985.4	3.47972e+06	1.5413e+06	394489	2.17948e+06	69167.5	10405.7	7016.43	74384.2	151731	22423.9	154768	27523.5	3.78994e+06	24435	207918	1.54516e+06	862011	4414.92	710982	95382.4	60364.6	39775.9	1.18654e+06	943454	1.10049e+06	161650	716661	2.14915e+06	451562	116907	748360	6.17504e+06	2.09672e+06	827916	809228
713		787.596	34.1627	C43 H84 O8 N2 P1	7.23291e+06	6.11048e+06	5.89003e+06	1.89588e+07	1.74694e+06	4.34115e+07	2.75648e+07	4.73535e+07	3.54816e+06	105330	1.8849e+06	351028	2.7952e+06	1.52491e+07	1.10698e+07	1.85722e+07	2.97935e+07	1.28893e+07	1.25395e+07	1.18217e+07	1.98673e+07	4.09002e+07	8.06398e+06	156480	4.01458e+06	246015	6.51441e+06	9.69487e+06	4.66101e+06	1.42699e+07	3.10127e+07	4.00441e+06	2.58798e+06	5.35773e+06	2.03694e+06	7.851e+06	1.69021e+07	1.14972e+06	2.3753e+07	9.3993e+06	1.21085e+08	308777	2.07163e+06	281490
714	1	778.572	35.4454	C43 H82 O7 N1 P1 Na1	241259	300905	0	1.95582e+06	106517	1.46058e+06	189189	434157	346139	1.57243e+06	874635	368150	2.022e+06	342563	271350	28440.1	358025	356279	120256	241606	74980.3	2.98381e+06	268456	673697	1.07637e+06	1.25459e+06	639636	224147	809507	523295	1.26169e+06	788711	1.13087e+06	1.03031e+06	664046	296451	609409	352730	1.61154e+06	245592	2.50603e+06	384982	1.12524e+06	690376
715	1	778.572	37.8171	C43 H82 O7 N1 P1 Na1	1.35905e+06	1.22788e+06	1.2444e+06	2.06179e+06	597438	3.64448e+06	2.03276e+06	2.93426e+06	821137	2.47729e+06	648028	1.92853e+06	66872.4	1.32604e+06	1.22872e+06	3.21846e+06	4.69013e+06	1.02285e+06	1.0478e+06	1.07338e+06	2.10948e+06	1.33955e+07	952009	27215.9	788639	108583	742962	750473	2.29107e+06	1.86638e+06	1.81587e+06	738635	723887	605338	608550	1.07288e+06	1.33281e+06	426169	1.89451e+06	857784	7.5147e+06	2.301e+06	177219	29896
716	1	790.536	33.7325	C43 H78 O8 N1 P1 Na1	1.31307e+07	1.22689e+07	7.02552e+06	3.36991e+07	9.9062e+06	8.60903e+07	1.68281e+07	9.55954e+07	1.3588e+07	4.47019e+07	1.57947e+06	289222	6.12938e+07	4.28962e+07	1.49359e+07	2.93888e+07	7.45752e+07	1.71385e+07	2.79907e+07	2.47091e+07	1.97888e+07	7.5379e+07	1.08344e+07	8.91753e+06	6.62754e+07	2.32212e+07	1.22715e+07	1.70018e+07	1.84248e+07	1.00888e+07	4.51125e+07	5.18489e+07	2.94579e+07	3.93401e+06	2.03276e+07	5.85939e+06	2.9897e+07	1.34152e+07	4.69193e+07	1.12266e+07	1.30323e+08	4.2769e+07	2.5099e+07	1.97682e+06
717	1	790.536	37.6058	C43 H78 O8 N1 P1 Na1	2.53739e+06	1.63067e+06	1.50269e+06	2.89663e+06	1.4318e+06	4.18757e+06	1.00693e+06	3.71118e+06	1.6383e+06	14901.3	39802.2	5081.06	49056.4	2.61153e+06	2.07803e+06	1.15485e+06	2.92667e+06	1.95995e+06	2.2933e+06	1.67178e+06	2.14772e+06	5.65622e+06	1.28554e+06	99411.9	8238.1	18057.9	2.77394e+06	4.99711e+06	4.98664e+06	3.20379e+06	4.44093e+06	37406.3	5326.45	30183	7624.31	2.69622e+06	3.57488e+06	1.72874e+06	5.45728e+06	4.62554e+06	1.31274e+07	11604.3	187053	21548.7
718		788.52	32.1525	C43 H76 O8 N1 P1 Na1	1.50246e+06	425763	535688	3.16485e+06	1.9491e+06	1.01289e+07	2.30299e+06	5.76295e+06	1.71506e+06	118885	191981	73573.7	227519	2.22549e+06	380047	3.69473e+06	6.21623e+06	559106	965662	485533	1.58259e+06	5.37209e+06	1.10814e+06	29585.2	843702	135252	880321	1.83343e+06	1.18634e+06	1.71622e+06	5.89471e+06	754984	312167	211537	379631	1.38905e+06	3.75874e+06	549933	4.75012e+06	2.1022e+06	1.99741e+07	574905	1.93091e+06	32178.1
719	1	774.541	34.5697	C43 H78 O7 N1 P1 Na1	427739	1.50774e+07	1.39797e+06	4.43723e+07	7.44872e+06	1.2699e+08	2.40577e+06	1.07685e+07	280342	5.88696e+07	3.97707e+07	1.03962e+07	1.13225e+08	7.03737e+07	468227	1.07134e+06	923210	562516	448182	937924	5.34351e+07	1.44532e+08	91775.3	3.44731e+07	6.69012e+07	3.82198e+07	2.85699e+07	3.40539e+07	1.99237e+07	1.41211e+07	3.66242e+07	5.51987e+07	4.6658e+07	4.17205e+07	3.63874e+07	3.30438e+07	3.09707e+07	226595	2.30618e+07	3.56416e+07	3.27647e+07	5.8435e+07	3.24818e+07	2.76493e+07
720	1	774.541	37.001	C43 H78 O7 N1 P1 Na1	1.28502e+07	1.75053e+07	3.47982e+07	1.72616e+07	1.1978e+07	2.559e+07	4.46127e+07	2.21765e+07	1.95366e+07	4.49311e+06	8.79328e+06	7.38273e+06	7.94887e+06	1.23845e+07	1.82521e+07	1.69093e+07	3.48463e+07	1.45785e+07	1.36649e+07	1.24356e+07	1.39761e+07	2.91263e+07	1.34953e+07	3.44113e+06	1.63025e+07	9.97261e+06	1.35924e+07	1.32486e+07	2.03914e+07	2.42897e+07	2.42135e+07	2.73581e+06	8.92842e+06	4.26984e+06	1.19413e+06	1.19348e+07	2.99697e+07	8.54505e+06	2.41577e+07	1.57534e+07	3.94342e+07	5.25629e+06	7.30414e+06	6.52757e+06
721		786.504	33.4658	C43 H74 O8 N1 P1 Na1	2.61242e+06	1.54424e+06	309160	2.21311e+06	579270	4.37123e+06	505616	2.29268e+06	1.48335e+06	659031	685830	111665	532313	2.72294e+06	590173	186474	4.11183e+06	3.05949e+06	253847	580538	1.12406e+06	1.48602e+06	1.44273e+06	149397	719317	116957	2.75512e+06	3.42914e+06	3.32663e+06	2.86746e+06	6.68826e+06	107309	196769	373847	282387	2.06796e+06	6.62566e+06	2.73182e+06	5.2795e+06	2.07029e+06	7.68244e+06	372403	1.66663e+06	800642
722	1	772.525	34.7214	C43 H76 O7 N1 P1 Na1	4.35931e+08	5.03351e+08	5.58934e+08	1.48844e+09	5.82152e+08	1.26766e+09	8.96006e+08	5.78954e+08	4.86229e+08	1.40542e+07	2.22083e+07	3.02335e+07	2.97679e+07	5.34062e+08	5.50155e+08	5.5008e+08	7.4123e+08	9.16888e+08	3.61094e+08	6.26514e+08	7.03715e+08	9.28781e+08	5.88658e+08	1.34779e+07	3.14452e+07	1.41049e+07	1.41148e+09	7.86175e+08	5.87334e+08	8.20552e+08	6.61245e+08	2.0025e+07	1.85584e+07	6.81488e+06	0	4.59234e+08	8.43076e+08	2.28529e+08	7.20032e+08	4.04638e+08	6.89751e+08	9.21611e+06	712378	1.09998e+07
723	1	772.525	35.5988	C43 H76 O7 N1 P1 Na1	1.15504e+06	1.18049e+06	2.30346e+06	8.14144e+06	558040	3.73243e+06	7.22712e+06	1.31012e+06	4.10884e+06	1.21075e+06	2.35346e+06	3.72299e+06	1.63696e+06	949005	1.23414e+07	1.01944e+06	1.09299e+06	1.56846e+07	318207	1.14405e+06	230338	352934	8.31643e+06	708498	2.49626e+06	2.06453e+06	1.78494e+07	184922	315247	1.62262e+07	2.38538e+07	1.73083e+06	1.67953e+06	4.33521e+06	1.38776e+06	1.564e+06	868264	1.35809e+06	1.84407e+07	2.63295e+06	4.16993e+06	3.28818e+06	1.98549e+06	1.58822e+06
724		770.51	34.5536	C43 H74 O7 N1 P1 Na1	1.22549e+07	7.4682e+06	6.96879e+06	1.28815e+07	8.48116e+06	2.43964e+07	1.60928e+07	2.85019e+07	1.24921e+07	3.2895e+06	349984	260290	435933	1.5599e+07	1.27333e+07	1.32829e+07	1.0029e+07	8.99605e+06	8.65507e+06	1.98497e+07	1.28227e+07	2.58908e+07	8.73926e+06	2.44304e+06	6.92524e+06	404819	5.12376e+06	1.35746e+07	2.31929e+07	1.2768e+07	3.11508e+07	238588	725668	5.68333e+06	1.14924e+06	9.1408e+06	3.13288e+07	8.63574e+06	2.22192e+07	9.00396e+06	5.92913e+07	6.18804e+06	3.81271e+06	4.88666e+06
725	1	768.494	31.0143	C43 H72 O7 N1 P1 Na1	1.58052e+06	293762	789081	7.68834e+06	1.49791e+06	1.72017e+07	1.08504e+07	1.85195e+07	2.34636e+06	20743.8	10067.8	17210.8	495288	3.52583e+06	2.40605e+06	2.30641e+06	4.59378e+06	4.97354e+06	1.17654e+06	4.04839e+06	1.71481e+07	1.52384e+07	3.09318e+06	0.203171	13574.7	117918	2.2205e+06	1.62892e+06	3.08286e+06	3.86152e+06	7.92097e+06	28057	7653.21	192724	76148.4	1.925e+06	3.5209e+06	916695	5.158e+06	3.34761e+06	1.51342e+07	79650.2	14425.5	6380.96
726	1	768.494	32.2076	C43 H72 O7 N1 P1 Na1	2.02286e+06	394233	157779	5.8116e+06	165541	656722	3.76672e+06	731169	370007	0	0	0	45071.6	1.18452e+06	1.47178e+06	832655	1.42127e+07	1.53762e+07	756095	759344	2.60142e+06	1.36486e+07	990835	11169.4	69858.8	5919.74	6.40059e+06	2.26054e+06	516459	1.19432e+06	3.49836e+06	0	83530.8	51351	0	316918	1.04147e+06	116500	2.51275e+06	830300	2.65794e+06	0	55267.2	0
727	1	812.614	35.5479	C44 H88 O8 N1 P1 Na1	1.53825e+08	1.62768e+08	1.56035e+08	2.65738e+08	1.70366e+08	2.72925e+08	2.01028e+08	2.19028e+08	1.22198e+08	2.15437e+08	5.27996e+07	8.88358e+06	7.6907e+07	7.81535e+07	1.95571e+08	3.79001e+08	3.89901e+08	1.29761e+08	4.37693e+07	1.51091e+08	1.81474e+08	3.38026e+08	8.29387e+07	7.97628e+06	9.7544e+07	3.61465e+07	1.26149e+08	1.42945e+08	5.17139e+07	1.80859e+08	3.04769e+08	9.51215e+07	2.73986e+07	2.111e+08	1.30191e+08	9.71857e+07	3.42324e+08	2.84183e+07	1.20498e+08	1.60318e+08	1.45959e+09	1.35824e+08	1.03431e+07	7.76151e+06
728	1	812.614	38.15	C44 H88 O8 N1 P1 Na1	164656	65199.7	184169	2.70332e+06	161273	491035	1.44635e+06	6.20125e+06	81157.7	8706.94	14223.5	21122.1	6952.44	105471	789905	114684	67217.5	1.26725e+06	754768	55285.1	266838	89746.8	12566.8	20666.2	7671.12	34398.5	10643.4	37314.1	1.13705e+06	798873	62855.3	10510.1	6489.71	16529	22591.6	214056	32239.7	120428	303806	102354	1.05873e+07	25820.5	9730.11	10490.2
729	1	810.598	34.5129	C44 H86 O8 N1 P1 Na1	7.03151e+07	5.66606e+07	1.25683e+08	1.72982e+08	7.24861e+07	5.66638e+08	1.82612e+08	6.2008e+08	8.15503e+06	8.87648e+07	5.68713e+07	7.93643e+07	3.49256e+07	2.03137e+08	1.08847e+08	2.3014e+08	2.29461e+08	9.071e+07	1.17727e+08	9.22147e+07	1.52797e+08	2.62311e+08	6.03342e+07	7.63465e+06	7.5315e+07	3.89702e+07	5.71472e+07	4.65131e+07	1.77171e+08	1.30984e+08	2.58442e+08	1.14974e+08	5.65747e+07	1.89001e+08	3.78344e+07	6.27188e+07	1.51646e+08	4.06068e+07	1.47299e+06	1.24842e+08	1.28794e+09	6.6057e+07	985970	2.23378e+07
730	1	810.598	36.7445	C44 H86 O8 N1 P1 Na1	149839	100984	304754	254217	153175	381033	149861	974289	417187	1.20033e+07	6.08944e+06	4.30608e+06	5.94006e+06	523938	98425.4	215932	207678	268566	169900	439213	187390	1.46621e+06	443765	1.56874e+06	6.59262e+06	3.91014e+06	312574	300523	1.56973e+06	98388.9	568881	1.6906e+07	4.65169e+06	8.53264e+06	8.30152e+06	224144	611437	18749.3	863251	219870	957614	9.47007e+06	2.65731e+06	3.02582e+06
731	1	796.619	34.9229	C44 H88 O7 N1 P1 Na1	1.65661e+07	1.08902e+07	1.76595e+07	3.79407e+07	2.31817e+07	4.63595e+07	3.09374e+07	1.90903e+08	8.52497e+06	300982	1.1869e+06	882305	1.02264e+06	2.80494e+07	1.76395e+07	1.55083e+07	2.67214e+07	3.76517e+07	8.53598e+06	1.53589e+07	1.49358e+07	5.25847e+07	1.30746e+07	69381.4	7.25369e+06	1.28276e+06	8.98739e+07	1.58804e+07	2.85468e+07	2.08501e+07	3.98942e+07	902865	1.52327e+06	121420	84631.7	1.49329e+07	3.51918e+07	4.28346e+06	3.1512e+07	1.57561e+07	3.87668e+07	148971	1.0441e+06	4.67943e+06
732	1	796.619	35.8475	C44 H88 O7 N1 P1 Na1	6.00665e+06	3.18374e+06	1.00136e+07	1.22734e+07	6.36319e+06	1.57948e+06	1.84912e+07	4.12947e+07	3.34829e+06	1.07237e+07	5.83276e+06	8.22953e+06	4.85392e+06	2.35285e+07	6.52459e+06	9.88614e+06	1.18503e+07	9.40301e+06	6.20041e+06	6.16128e+06	1.33665e+07	4.0735e+07	4.45497e+06	570898	1.65995e+07	4.98821e+06	6.89094e+06	5.29613e+06	698535	7.19454e+06	1.13923e+07	4.14506e+06	6.79027e+06	1.2947e+06	2.70115e+06	1.00049e+06	304230	1.69948e+06	1.68616e+07	7.53567e+06	7.09397e+06	8.63485e+06	5.23816e+06	1.02974e+06
733		808.583	32.8803	C44 H84 O8 N1 P1 Na1	3.83667e+07	5.62988e+07	3.05e+07	9.72141e+07	2.93542e+07	2.84984e+08	7.89478e+07	1.13026e+08	4.39058e+07	4.34354e+06	1.16076e+06	5.76176e+06	3.16244e+07	8.51227e+07	3.73568e+07	1.00565e+08	1.73071e+08	5.13251e+07	3.43772e+07	8.66877e+07	7.77353e+07	1.84983e+08	3.41208e+07	183915	5.0767e+07	959313	3.92944e+07	6.38625e+07	6.32751e+07	4.91525e+07	1.29e+08	1.56138e+07	2.5585e+06	5.03353e+06	1.26014e+07	4.73661e+07	1.06334e+08	2.61708e+07	8.61345e+07	2.63209e+07	3.34228e+08	4.61161e+06	2.10955e+07	5.93685e+06
734		794.603	36.0897	C44 H86 O7 N1 P1 Na1	4.97211e+06	3.7663e+06	6.36067e+06	4.9322e+06	661539	1.0894e+07	6.07494e+06	3.36065e+07	3.57799e+06	1.60082e+07	2.57601e+07	2.15535e+06	5.31349e+06	3.81701e+06	5.07006e+06	5.51386e+06	9.54692e+06	8.24729e+06	2.3734e+06	4.08522e+06	459411	4.1081e+07	4.67732e+06	2.22695e+06	1.39091e+07	5.81469e+06	4.86471e+06	2.14827e+06	4.05881e+06	5.39878e+06	9.31504e+06	5.10287e+07	9.61938e+06	2.13761e+07	2.16297e+07	1.13714e+06	287835	375528	9.37869e+06	7.74688e+06	4.14248e+07	1.12279e+07	9.18568e+06	2.92676e+06
735		806.567	31.9517	C44 H82 O8 N1 P1 Na1	2.60666e+07	1.53929e+07	3.54933e+07	6.65287e+07	6.48874e+07	4.12106e+08	8.34466e+07	2.07144e+08	2.52971e+07	1.36659e+07	2.09742e+07	8.58565e+06	4.7481e+07	2.98434e+07	3.96968e+07	1.5495e+08	1.07651e+08	2.60301e+07	1.29089e+07	2.43475e+07	7.65863e+07	2.81179e+08	1.50367e+07	4.30225e+06	5.47598e+07	1.67021e+07	2.73141e+07	3.3016e+07	1.54291e+08	7.09664e+07	1.74759e+08	4.44345e+07	1.90197e+07	8.49848e+07	8.38873e+06	4.79503e+07	6.22579e+06	8.64129e+06	1.65476e+08	2.33784e+07	9.36865e+07	2.20459e+07	2.46603e+07	7.42059e+06
736	1	792.588	33.5987	C44 H84 O7 N1 P1 Na1	6.05879e+06	1.13741e+07	9.86453e+06	3.52617e+07	1.03191e+07	3.21767e+07	1.21257e+07	2.93028e+08	1.35262e+07	1.57761e+06	192532	462021	1.99332e+06	3.52643e+07	7.71667e+06	857825	1.55083e+07	1.84217e+07	5.61265e+06	1.19262e+07	9.29324e+06	1.60681e+07	3.7765e+06	100579	2.94288e+06	2.45352e+06	1.51353e+07	1.69193e+07	1.76319e+07	6.00903e+06	4.58998e+07	2.52049e+06	1.72693e+06	2.82302e+06	2.04659e+06	9.51463e+06	2.22779e+07	8.13632e+06	2.25887e+07	1.45928e+07	2.27371e+07	3.2269e+06	1.36161e+06	650731
737	1	792.588	34.588	C44 H84 O7 N1 P1 Na1	3.43333e+07	4.62468e+07	1.03755e+08	6.59266e+07	4.77921e+07	1.82393e+08	2.52132e+08	3.86862e+08	3.28467e+07	5.54814e+06	4.71644e+06	9.29704e+06	1.76702e+07	9.97354e+07	4.9585e+07	4.72654e+07	9.23962e+07	6.5172e+07	2.05912e+07	4.67437e+07	5.50988e+07	2.95902e+08	2.5321e+07	4.93777e+06	2.06497e+07	2.52146e+06	8.30819e+07	3.90053e+07	9.34627e+07	5.25172e+07	1.31323e+08	3.57576e+07	1.85065e+07	3.91814e+07	4.76075e+06	6.21519e+07	1.34094e+08	2.07372e+07	2.04693e+08	1.25561e+08	6.03825e+08	2.73895e+06	4.75709e+06	1.88228e+06
738	1	804.551	30.4813	C44 H80 O8 N1 P1 Na1	3.45203e+06	2.07164e+06	5.33881e+06	1.06117e+07	2.43759e+06	2.19405e+07	3.58708e+06	2.46979e+07	6.70889e+06	5.70511e+06	4.19201e+06	1.10785e+06	8.27662e+06	4.82861e+06	6.14842e+06	4.97267e+06	9.9384e+06	5.38737e+06	2.47348e+06	5.0731e+06	3.66321e+06	8.75245e+06	2.87331e+06	620617	6.91745e+06	113126	2.69174e+06	6.72724e+06	9.12067e+06	2.93229e+06	2.17985e+07	8.9061e+06	2.33955e+06	893564	100419	3.34811e+06	7.72465e+06	470689	6.29188e+06	4.53985e+06	1.62735e+07	1.46445e+06	6.05339e+06	782944
739	1	804.551	31.801	C44 H80 O8 N1 P1 Na1	106281	445702	164960	146329	75011.2	576225	322259	659182	162233	1.94634e+06	1.29738e+06	732289	1.44197e+06	205297	297823	81201	931487	98309.6	105331	218598	124399	735726	151522	86004.5	2.26016e+06	828449	169547	101074	197447	307071	1.04466e+06	2.64886e+06	1.03088e+06	1.17428e+06	1.53221e+06	199219	289088	139904	325859	49277.9	1.04206e+06	1.18291e+06	1.78836e+06	587845
740	1	790.572	31.9416	C44 H82 O7 N1 P1 Na1	30649.3	35673.6	160173	249097	149760	714696	392225	7.9133e+06	144899	304360	1.23087e+06	6070.27	976125	283736	222558	82942.4	155129	83459.1	14063.1	214223	100173	190157	54178.8	6160.06	1.6596e+06	757851	161745	463560	71189.3	50948.9	480701	1.08299e+06	1.03234e+06	164177	153020	148645	384049	42910.6	402758	146911	654301	887683	1.93333e+06	6712.22
741	1	790.572	33.2447	C44 H82 O7 N1 P1 Na1	1.08067e+06	155988	7.45808e+06	5.76787e+06	404355	1.83143e+06	1.12932e+07	1.86489e+06	3.09859e+06	76017	342805	2.09463e+06	323186	7.0644e+06	1.66608e+06	273739	1.54929e+06	5.09947e+06	1.11111e+06	1.01834e+06	108530	397298	599452	116948	507915	494673	1.12234e+06	2.08287e+06	5.57342e+06	735183	6.74334e+06	646602	51255.9	1.58261e+06	74138.1	4.07239e+06	2.6501e+06	419502	6.11456e+06	2.66526e+06	2.90783e+07	224420	1.60689e+06	81435.9
742		795.565	34.7983	C44 H80 O8 N2 P1	205786	460933	639273	728059	50572	776042	430504	1.34766e+06	716090	2.16675e+06	1.06307e+06	842691	373408	470451	297567	207017	505470	86941.1	621725	149157	407846	99030.9	340451	66562.5	1.09759e+06	669963	226227	349370	124489	298619	597064	940412	1.29272e+06	731616	982851	15515.9	858943	175695	331729	334868	248981	1.87779e+06	745857	164025
743		826.63	38.7359	C45 H90 O8 N1 P1 Na1	1.66924e+07	2.32034e+07	2.85962e+07	6.57625e+07	2.33962e+07	4.38128e+07	2.93068e+07	5.41543e+07	1.06945e+07	72673.7	22158.4	80549.4	55820.8	1.43294e+07	3.16093e+07	7.15338e+06	4.08261e+07	1.82607e+07	9.08751e+06	2.96816e+07	5.95776e+07	5.68784e+07	2.61088e+07	5645.73	38845.3	24489.2	1.14074e+07	8.75682e+06	1.17313e+07	4.24085e+07	1.68297e+07	1.73712e+06	16503.5	107471	35060.3	1.56664e+07	1.74939e+07	9.79241e+06	5.7245e+06	6.68897e+06	7.44637e+07	81033.1	38041.6	15780.4
744	1	824.614	35.8083	C45 H88 O8 N1 P1 Na1	260645	264482	0	723426	177317	1.40308e+06	0	4.12268e+06	170598	5.19211e+06	3.02571e+06	1.19279e+06	1.0699e+06	3.74539e+06	393436	308656	1.10473e+06	1.23655e+06	63672.7	268807	331455	1.41849e+06	403072	80232.2	1.75942e+06	1.01827e+06	498160	384525	507909	172204	1.70464e+06	1.60426e+06	1.30653e+06	1.27456e+06	852260	488202	1.06808e+06	46102.3	969240	2.23262e+06	7.69247e+06	2.50678e+06	633713	474450
745	1	824.614	36.5364	C45 H88 O8 N1 P1 Na1	1.4017e+06	633310	1.00413e+06	2.14904e+06	1.2408e+06	6.15862e+06	2.05883e+06	6.10917e+06	864096	3.35554e+06	197084	65299.3	42178.8	1.81516e+06	1.20573e+06	6.49169e+06	5.89018e+06	1.27495e+06	1.03058e+06	1.26736e+06	955423	3.42665e+06	396555	75235.6	59491.1	37107.2	720231	907615	846268	773226	1.34244e+06	36432.9	1.10688e+06	21653.5	7600.13	768325	2.21097e+06	449818	1.48559e+06	2.25941e+06	9.74881e+06	56571.5	207009	424846
746		810.635	40.6019	C45 H90 O7 N1 P1 Na1	141051	323227	411042	15170.4	252783	1.76213e+06	920996	2.75495e+06	74519.6	1.95122e+06	67018.2	64141	1.13066e+06	1.52064e+06	29923.4	5592.32	454491	458398	44894.5	305395	332752	2.83457e+06	375989	12956.4	581934	78661.2	1.18672e+06	391847	7.45528e+06	27991.7	193269	1.61621e+06	86690.7	138651	3.88288e+06	2.26437e+06	356110	12214.4	2.58098e+06	532238	1.26313e+06	2.07538e+06	950293	101877
747	1	822.598	34.4337	C45 H86 O8 N1 P1 Na1	85098.2	1.74801e+06	1.11339e+06	4.44741e+06	67800.7	1.79898e+06	2.30056e+06	6.11894e+06	646731	1.18009e+07	4.0341e+06	2.48737e+06	3.1307e+06	701301	2.34957e+06	201216	673987	254463	3.92293e+06	256580	1.41949e+06	2.88793e+06	41223.4	533607	3.11664e+06	2.4538e+06	169167	2.80508e+06	269369	1.07396e+06	148986	1.22123e+06	2.54321e+06	2.58759e+06	1.82831e+06	201522	150781	71054	395090	54840.2	1.64983e+06	4.77633e+06	1.85461e+06	790564
748	1	822.598	35.5116	C45 H86 O8 N1 P1 Na1	50409.3	831611	125070	1.3337e+06	1.51102e+06	4.44284e+06	935041	1.16379e+07	279330	219827	237915	52805.9	138272	816478	840431	900394	1.11906e+06	543189	336446	303063	79584.9	2.5789e+06	11976.6	36347.2	292748	97256.2	701117	262945	171089	434855	1.99136e+06	362878	87809.1	324830	187608	166411	225734	76258	1.58893e+06	233767	8.96677e+06	111142	119312	166136
749		803.664	38.0298	C45 H92 O7 N2 P1	895676	158671	618762	5.88372e+06	187612	2.48399e+07	1.31676e+06	2.24652e+06	297671	435257	45269.3	4.08965e+06	306327	525014	405283	170789	1.51835e+06	440808	1.28057e+06	1.79934e+06	711640	1.37275e+06	463678	23907.1	67138.6	774418	177373	153562	191424	271202	335576	569913	214988	34012.2	53925.7	614541	373410	107056	483031	229687	4.60977e+06	202026	150635	130998
750		820.583	33.7145	C45 H84 O8 N1 P1 Na1	932494	1.65316e+06	655743	5.61731e+06	253794	1.17526e+07	252557	1.57317e+07	1.23593e+06	1.24169e+07	3.4066e+06	796327	2.83101e+06	8.74849e+06	501421	1.06316e+06	1.67475e+06	3.27228e+06	254485	1.94043e+06	1.46067e+06	1.8854e+06	699482	556493	6.44128e+06	2.21363e+06	245847	65934.1	2.07761e+06	686412	746558	3.71475e+06	2.38983e+06	2.70603e+06	1.30577e+06	1.42822e+06	1.15866e+06	450692	556498	1.08466e+06	1.67839e+07	4.46776e+06	1.57201e+06	1.36257e+06
751		806.603	35.1025	C45 H86 O7 N1 P1 Na1	0	0	0	872374	0	875882	657946	1.94541e+06	176215	95117.3	69194	73357.6	425093	361490	0	0	79976.2	358863	0	0	578090	1.10845e+06	0	13355.5	1.06723e+06	424701	156703	386246	2.17484e+06	110769	786455	118869	128732	47151.7	245575	857492	645181	11519.6	652489	226984	1.07578e+06	156101	278551	53537.8
752		818.567	32.0215	C45 H82 O8 N1 P1 Na1	39492.1	68892.2	84512.5	743716	20806.2	1.27409e+06	242330	6.30553e+06	655871	423022	324350	17849.2	932016	1.04281e+06	91620.9	69355.6	1.55188e+06	336762	189135	456056	562920	2.41111e+06	40450.9	10411.7	667590	170021	48259.8	47034.3	665090	182425	785496	1.29488e+06	26686.9	41194.2	119306	103529	82731.8	37032.7	806482	219674	3.66529e+06	978780	233355	78124
753	1	802.572	36.2777	C45 H82 O7 N1 P1 Na1	137480	81237.3	74930.8	296687	112707	581862	94249.2	910455	30268.6	2.2104e+06	1.3142e+06	279581	2.64285e+06	34214.5	199673	199881	257897	195078	114136	55340.2	401667	1.00843e+06	79562.2	300353	3.0409e+06	823739	124901	23711.6	562020	64075.5	87488.1	21275.4	1.88722e+06	866257	57394.3	28483.1	68409.8	39828.4	133580	221718	949581	72814.8	1.20362e+06	24832.7
754	1	802.572	38.2994	C45 H82 O7 N1 P1 Na1	125217	195580	71609.3	601005	60141.9	130301	180295	66718.4	212354	818196	724532	647210	396156	50097.8	18330.1	232904	757768	213519	82721.8	13171.6	417550	2.28529e+06	37404.9	8329.16	741903	527142	489258	301199	383389	236906	1.84709e+06	371258	377902	529222	404716	229152	712925	296396	180384	465048	1.09447e+06	766682	373305	284601
755	1	814.536	32.4459	C45 H78 O8 N1 P1 Na1	102365	1.44673e+06	215035	219946	1.02133e+06	753241	233518	182846	82052.5	221885	50664.7	54344.7	172536	300506	519588	1.51522e+06	328050	113500	96158.5	1.86035e+06	214423	2.33204e+06	64953.3	26294.4	558623	103219	124276	100204	107964	525750	394795	506994	59785.9	230794	109123	184988	943030	116525	1.32384e+06	1.5728e+06	399642	154184	48570.7	38862.2
756	1	814.536	35.5747	C45 H78 O8 N1 P1 Na1	165276	241072	198208	118800	134924	265867	92444.4	520845	44121.4	1.23337e+06	403436	7317.65	630372	2.36268e+06	664545	66440.5	7.43682e+06	94750.2	45857.1	31577.8	53399.7	170451	1.32461e+06	568029	1.96067e+06	289441	1.79928e+06	6.29127e+06	5.46971e+06	875316	7.84993e+06	150829	601378	236203	655923	1.54621e+06	6.077e+06	3.59944e+06	4.50672e+06	1.51721e+06	1.32094e+07	289517	674494	904603
757		812.52	36.0045	C45 H76 O8 N1 P1 Na1	2.81076e+06	1.02369e+06	587846	2.1015e+06	1.82217e+06	2.07006e+06	2.04706e+06	1.15408e+06	1.47702e+06	20205	190776	58003.4	258704	918359	1.80251e+06	1.44511e+06	2.18002e+06	2.02123e+06	1.4134e+06	1.64853e+06	1.35011e+06	1.0904e+06	1.64107e+06	25702.1	72711.2	53273.8	7.03913e+06	5.13087e+06	3.79732e+06	5.92731e+06	8.52244e+06	68838.9	71215.5	238161	100826	2.59684e+06	9.72751e+06	2.06162e+06	7.02296e+06	3.94153e+06	1.77527e+06	24402.3	65393.9	36640.3
758	1	840.645	37.6763	C46 H92 O8 N1 P1 Na1	3.60829e+06	1.18398e+06	1.46962e+06	5.51821e+06	1.99575e+06	3.65236e+07	4.23683e+06	3.97541e+07	866633	497886	469575	377898	169645	1.00557e+07	3.1652e+06	4.75383e+06	3.02667e+06	874281	1.90145e+06	454626	3.97058e+06	4.65285e+07	1.64872e+06	38127	526711	305831	1.98342e+06	6.77188e+06	1.46007e+07	2.67622e+06	5.86048e+06	557128	248049	622702	313723	3.82521e+06	1.04036e+06	1.248e+06	1.63383e+07	4.28124e+06	8.65182e+07	459532	442196	30198.2
759	1	840.645	39.568	C46 H92 O8 N1 P1 Na1	2.76244e+06	1.61578e+06	4.31832e+06	1.48055e+07	2.46229e+06	1.00008e+07	6.25854e+06	3.62138e+07	3.12506e+06	108257	27709.4	519394	4243.99	4.13081e+06	4.18497e+06	2.69045e+06	1.33565e+07	7.95099e+06	2.30353e+06	4.07667e+06	8.93627e+06	1.33908e+07	3.4194e+06	17215.4	182110	354671	1.98986e+06	1.55063e+06	1.08989e+06	3.99338e+06	4.28214e+06	17091.9	12825.9	47480.8	36241.6	3.36248e+06	3.89371e+06	1.0008e+06	402975	1.94579e+06	2.3126e+07	153541	30861.9	4677.77
760	1	826.666	38.7871	C46 H94 O7 N1 P1 Na1	2.23767e+06	2.23209e+06	4.35376e+06	8.4678e+06	2.22556e+06	1.13403e+07	6.02401e+06	1.65904e+07	1.60503e+06	3.83724e+06	17905.4	463359	555023	2.04803e+07	3.20448e+06	2.45202e+06	6.17668e+06	4.06927e+06	1.3934e+06	5.12824e+06	5.97239e+06	2.35984e+07	1.25085e+06	46994.9	2.72834e+06	493777	1.26668e+07	2.9602e+06	2.48474e+07	2.30862e+06	5.27566e+06	541311	235749	245035	4.61092e+06	1.57252e+07	3.61896e+06	956482	1.46593e+07	2.0606e+06	1.21264e+07	245027	402179	82192.3
761	1	826.666	39.7594	C46 H94 O7 N1 P1 Na1	51786.7	65891.5	611691	69272.3	22826.8	1.19369e+06	180156	77792	95776.2	45062.5	37980.3	14266	22716.6	565853	6496.52	31849	74956.9	127731	29726.7	11307.2	82695.1	18306.7	330774	7484.14	90049	5113.08	352059	64228.2	5.58929e+06	120543	378230	121324	51946.7	22183.8	141084	69826	174024	65613.2	1.49743e+06	1.42224e+06	176183	72887.9	37440.2	19831.3
762	1	838.63	36.3836	C46 H90 O8 N1 P1 Na1	2.50657e+06	2.69421e+06	886104	1.97167e+06	584011	4.08165e+07	3.54405e+06	2.65891e+07	113755	1.20159e+07	6.00166e+06	1.25283e+06	3.95182e+06	1.49289e+07	578585	8.39374e+06	1.34416e+07	5.38255e+06	1.15092e+06	2.42813e+06	1.21037e+06	1.70667e+07	3.6191e+06	224955	1.80183e+06	2.87605e+06	2.94397e+06	2.68738e+06	4.90781e+06	3.9848e+06	8.94874e+06	1.25796e+07	1.61347e+06	2.92973e+07	2.25237e+06	374846	3.6256e+06	330612	4.20788e+06	1.19572e+07	3.30734e+07	1.05532e+06	5.30311e+06	1.02559e+06
763	1	838.63	38.5204	C46 H90 O8 N1 P1 Na1	267551	40242.9	117223	109990	71661.8	121487	194378	80479.1	1.64065e+06	844080	61059	831424	193701	74477	455473	49447.1	156732	73241.7	46674.8	58363.7	311975	368566	171063	43461.1	615762	243828	24169.4	46379.5	514374	431292	129403	308636	343699	975751	80170.9	251395	107401	22324.7	26856.5	1.778e+06	3.37201e+07	16973.2	298345	48915
764	1	824.65	37.4635	C46 H92 O7 N1 P1 Na1	170376	329447	975300	751666	74446.1	1.34205e+06	3.92543e+06	4.179e+06	961848	306202	400553	527309	444903	4.46555e+06	189631	541930	1.08382e+06	265871	114927	436501	679861	4.02002e+06	364122	89388.4	3.32473e+06	468433	383415	292850	1.71644e+07	344601	522591	746956	1.10101e+06	993888	37056.6	2.10741e+06	639942	128897	7.32101e+06	143570	1.31987e+06	910702	491879	53666.4
765	1	824.65	38.2188	C46 H92 O7 N1 P1 Na1	829776	318867	550052	757988	171268	1.01663e+06	486717	3.8052e+06	291679	35831.6	1.1893e+06	537089	151550	707425	382283	529209	1.02875e+06	602060	293189	424232	1.1125e+06	9.43926e+06	349060	21681.8	1.1594e+06	524103	1.04806e+06	48891.3	3.30902e+06	598408	1.58734e+06	82430.2	631711	190241	1.26063e+06	412635	542090	17355.2	3.16766e+06	763177	226278	688576	683777	42323.5
766		836.614	35.1666	C46 H88 O8 N1 P1 Na1	2.5119e+07	3.30102e+07	8.72871e+06	3.80975e+07	1.9353e+07	1.02363e+08	7.76389e+06	1.36529e+08	1.93976e+07	4.54564e+07	1.34512e+07	2.75046e+07	1.07546e+07	2.9466e+07	2.40092e+07	6.78457e+07	6.42491e+07	2.50886e+07	1.24778e+07	3.09438e+07	3.68044e+07	2.04451e+08	1.35529e+07	158932	1.95245e+07	968858	2.44647e+07	1.46033e+07	3.93932e+07	1.48656e+07	9.35894e+07	339854	7.38033e+06	1.65713e+07	1.47856e+06	2.45467e+07	3.35372e+07	1.4996e+07	3.54804e+07	1.71811e+07	1.69226e+08	2.25927e+07	538081	3.47454e+06
767		822.635	36.921	C46 H90 O7 N1 P1 Na1	2.88751e+06	962117	1.15245e+06	2.01693e+06	5.65267e+06	2.31524e+07	1.14012e+07	6.03665e+07	3.79916e+06	156193	321734	1.12287e+06	2.72297e+06	1.22811e+07	5.0075e+06	3.19284e+06	1.31534e+07	1.30531e+07	798897	1.50573e+06	9.49367e+06	5.09608e+07	1.62516e+06	316253	2.76022e+06	386966	8.45855e+07	5.55794e+06	4.02327e+07	297908	8.18456e+06	530576	1.71654e+06	404001	560508	1.30891e+07	1.67036e+07	818605	2.25952e+07	229611	1.38891e+07	277698	518861	72806
768		834.598	33.8259	C46 H86 O8 N1 P1 Na1	1.24173e+07	8.72906e+06	1.09744e+07	2.62503e+07	6.91117e+06	8.68332e+07	1.44492e+07	1.33138e+08	1.05397e+07	2.05342e+07	3.18938e+07	6.1731e+06	1.02349e+07	3.16973e+07	2.37443e+07	1.71811e+07	4.58914e+07	306584	1.32846e+06	425801	1.1852e+07	8.27124e+07	6.79502e+06	334739	1.03329e+08	2.75249e+07	8.0925e+06	1.53003e+07	2.77002e+07	3.18963e+06	5.35706e+07	6.13593e+06	4.4731e+07	4.25149e+07	3.08308e+07	5.31062e+06	1.11639e+07	5.34699e+06	4.10542e+07	1.08893e+07	2.1546e+08	3.82005e+07	6.65393e+06	1.47321e+07
769	1	820.619	35.2247	C46 H88 O7 N1 P1 Na1	1.2613e+07	8.25523e+06	1.20357e+07	3.19581e+07	1.19398e+07	5.73493e+07	2.95744e+07	1.78277e+08	8.87034e+06	146252	162307	1.97224e+06	28475.1	3.4874e+07	1.76928e+07	1.12183e+07	2.21029e+07	2.30031e+07	6.74447e+06	1.35651e+07	1.33102e+07	6.83947e+07	1.05255e+07	34237.4	481705	71569.6	4.83414e+07	1.04721e+07	3.92464e+07	9.8034e+06	2.53561e+07	245676	150991	249258	155450	1.50261e+07	2.39623e+06	4.05348e+06	3.77351e+06	9.14031e+06	5.24017e+06	482340	182253	288562
770	1	820.619	36.4362	C46 H88 O7 N1 P1 Na1	8.96365e+06	2.2969e+06	9.07992e+06	1.51731e+07	5.19627e+06	2.20312e+07	5.52261e+06	8.56802e+07	5.69197e+06	2.95119e+06	1.79345e+06	1.17619e+06	785690	1.08263e+07	6.66232e+06	1.18601e+07	7.9649e+06	1.26266e+07	3.49672e+06	7.57168e+06	2.12247e+07	1.7584e+07	6.49038e+06	101625	3.05386e+06	642640	534890	8.53434e+06	4.67424e+07	8.30091e+06	6.65111e+06	1.90041e+07	1.77584e+06	6.32364e+06	778914	5.64307e+06	6.19359e+06	708159	3.70846e+06	1.61278e+06	1.62609e+06	3.66459e+06	491023	678044
771		832.583	32.2732	C46 H84 O8 N1 P1 Na1	3.52733e+06	1.39171e+06	2.42439e+06	8.20134e+06	1.91104e+06	4.4127e+07	3.85652e+06	5.07071e+07	6.52877e+06	2.0999e+06	3.30865e+06	5.20492e+06	2.91668e+06	7.82457e+06	5.25443e+06	8.97292e+06	1.20562e+07	3.57997e+06	2.57479e+06	9.58736e+06	4.13207e+06	3.26694e+07	2.468e+06	451850	6.96341e+06	2.19643e+06	2.26799e+06	6.06106e+06	1.78153e+07	1.74844e+06	2.15625e+07	2.52105e+06	2.87069e+06	3.46347e+06	2.43607e+06	3.90794e+06	6.19585e+06	1.66264e+06	1.54504e+07	4.23808e+06	2.59032e+07	2.84259e+06	2.06428e+06	1.23908e+06
772		827.627	38.675	C46 H88 O8 N2 P1	5.96179e+06	8.23258e+06	1.15702e+07	2.5732e+07	9.6934e+06	1.58338e+07	1.04448e+07	2.22525e+07	4.47942e+06	32073.5	34892.5	219220	25685.1	4.58405e+06	1.13059e+07	2.46559e+06	1.52408e+07	7.50678e+06	3.16051e+06	1.11386e+07	2.45846e+07	2.45781e+07	9.4138e+06	94016.8	83874.5	2.31355e+06	3.95814e+06	3.15714e+06	4.33088e+06	1.56316e+07	5.0434e+06	76959.5	753004	478945	99425.2	5.26363e+06	5.58713e+06	2.61638e+06	1.46655e+06	2.27239e+06	2.45749e+07	43336.9	7557.1	353854
773		818.603	34.3136	C46 H86 O7 N1 P1 Na1	91961.3	206180	152601	5.84368e+06	2.81365e+06	308532	294572	659171	177234	1.17284e+07	8.63343e+06	3.39424e+06	2.34743e+07	550236	97288.1	113937	158403	108554	308649	413586	3.5406e+06	1.3592e+07	104731	2.17748e+06	3.661e+07	8.66147e+06	1.23488e+07	5.3088e+06	9.2693e+06	3.44902e+06	1.03395e+07	1.19065e+07	1.24495e+07	7.56534e+06	4.89156e+06	3.5297e+06	9.16725e+06	85236	7.70392e+06	35890.1	722094	1.61163e+07	1.42689e+07	3.48181e+06
774		830.567	31.5116	C46 H82 O8 N1 P1 Na1	9.96748e+06	5.13333e+06	8.21999e+06	4.33231e+07	1.25413e+07	1.32055e+08	1.49431e+07	5.7951e+07	1.65564e+07	1.84255e+07	5.86611e+06	642513	4.24496e+06	1.82438e+07	1.76317e+07	3.81727e+07	3.19211e+07	1.98079e+07	7.34696e+06	1.60492e+07	1.70332e+07	6.25403e+07	9.50626e+06	22765.2	4.0154e+06	6.69124e+06	2.13664e+07	2.7443e+07	3.75246e+07	1.24991e+07	6.03923e+07	1.52303e+07	1.17191e+06	2.94977e+06	5.6356e+06	1.03064e+07	2.84412e+07	6.84958e+06	3.00823e+07	1.29593e+07	6.52088e+07	668181	1.21014e+07	203340
775	1	816.588	32.5025	C46 H84 O7 N1 P1 Na1	79038	40061.4	12573.4	148574	28400.1	277756	545750	4.03559e+06	51003.6	353017	391059	26377.1	542707	107928	30168.3	8260.25	52049.8	25941.4	14736	69274.6	66541.8	321569	80164.4	34984.4	999233	239833	80129.3	51337.3	601448	90873.6	259268	269269	235499	38007.5	157417	92999.1	56713.8	18850.6	66122.8	31145.8	425717	321848	416990	53285.8
776	1	816.588	34.1846	C46 H84 O7 N1 P1 Na1	840029	1.42299e+06	1.23668e+06	2.54896e+06	2.08375e+06	1.71771e+07	1.83033e+07	4.0188e+07	1.62014e+06	2.62441e+06	3.01311e+06	198125	341183	7.36396e+06	1.11254e+06	1.59219e+06	5.77705e+06	1.15813e+06	941460	2.70922e+06	2.30649e+06	2.6674e+07	992194	452298	3.39839e+06	817462	1.93124e+06	1.91742e+06	8.39609e+06	790316	4.0133e+06	1.24875e+07	171416	4.04477e+06	2.87811e+06	4.34036e+06	8.58628e+06	1.50396e+06	1.86186e+07	3.20383e+06	4.46587e+07	4.25861e+06	428729	72632.6
777		828.551	30.1021	C46 H80 O8 N1 P1 Na1	1.58284e+06	263885	627381	5.18324e+06	1.04869e+06	8.3438e+06	873906	8.67174e+06	2.08583e+06	14393.3	19395.4	3689.17	17589.1	1.3097e+06	2.92484e+06	2.50586e+06	3.95481e+06	4.35815e+06	194363	1.65861e+06	1.03717e+06	3.36518e+06	205529	4815.53	101798	67876.6	1.89846e+06	3.25227e+06	122183	689920	9.47085e+06	12131.6	12884.5	28839.8	23728.1	1.56044e+06	2.81654e+06	497675	1.62146e+06	1.95591e+06	5.23165e+06	54590	135007	27185.8
778		849.706	38.7478	C47 H98 O8 N2 P1	18443.9	18447.2	87872.4	151474	18950.7	107349	13822.1	56531.3	93779.3	142778	8267.82	518493	292723	64728.8	7080.13	0	129251	52523.7	4238.73	153281	135002	72605.7	110259	4151.83	17621.2	121097	0	0	0	111572	42218.2	3.87884e+06	1177.34	103631	0	13453.8	38181.6	0	0	291384	569819	86619.3	6069.2	656.65
779	1	854.661	38.6876	C47 H94 O8 N1 P1 Na1	1.93283e+06	2.73055e+06	2.56231e+06	4.54031e+06	3.11694e+06	4.33709e+06	1.52474e+06	6.26997e+06	881090	397222	33249.6	301753	49250.2	1.70704e+06	3.50632e+06	856576	1.87345e+06	1.79778e+06	485849	3.47227e+06	3.46454e+06	6.04106e+06	2.11277e+06	21650.3	11822	49867.2	1.86387e+06	903408	1.9038e+06	2.79088e+06	1.84806e+06	1.11167e+06	38513	37722.7	10040.5	1.81906e+06	2.23388e+06	1.15004e+06	1.36227e+06	603949	9.71532e+06	37122.7	11511.8	14089.9
780	1	854.661	40.3412	C47 H94 O8 N1 P1 Na1	1.20478e+07	2.38399e+07	3.99254e+07	4.92874e+07	1.40172e+07	3.59453e+07	2.32794e+07	7.06109e+07	1.40716e+07	783845	683723	1.18652e+06	1.10587e+06	1.32797e+07	2.58764e+07	9.89822e+06	3.16476e+07	2.18186e+07	5.81263e+06	1.99606e+07	5.17278e+07	9.48886e+07	1.91686e+07	430036	1.26047e+06	2.07242e+06	7.55385e+06	9.43456e+06	1.40154e+07	2.43766e+07	2.97976e+07	1.06659e+06	862790	1.13185e+06	361217	2.14053e+07	1.32576e+07	8.47989e+06	6.405e+06	1.20137e+07	8.73319e+07	1.65189e+06	503928	398095
781		852.645	38.6903	C47 H92 O8 N1 P1 Na1	5.56755e+07	9.8118e+07	8.52426e+07	2.00368e+08	1.30537e+08	1.83913e+08	5.2711e+07	2.99053e+08	2.9374e+07	73996.2	12087.3	65366.2	37410.8	6.41968e+07	1.35192e+08	2.87872e+07	6.72846e+07	6.37767e+07	1.65158e+07	1.17711e+08	1.1352e+08	2.81537e+08	7.31376e+07	249354	202401	18938.2	6.9227e+07	2.79301e+07	6.63217e+07	1.03774e+08	4.20283e+07	1.96454e+06	7932.29	23448	26511.8	5.95488e+07	5.09679e+07	4.04274e+07	3.735e+07	2.16641e+07	2.19936e+08	35355.7	20128.7	559779
782		834.635	40.1572	C47 H90 O7 N1 P1 Na1	23768	28330.6	42516	14917.2	24269.3	156890	17543.1	225786	11249	3.5516e+06	2.2525e+06	3.28234e+06	2.53636e+06	72679.3	27576.8	26580.8	39406.6	17364.6	13600.3	30293.2	52794.3	706343	20159.7	493816	6.98615e+06	1.63228e+06	157268	744968	77344.9	1.019e+06	39597.6	4.9543e+06	2.5644e+06	1.48586e+06	4.60948e+06	85807.4	1.44647e+06	10210.8	96394.7	2.14625e+06	26663.9	3.66688e+06	2.58624e+06	1.44144e+06
783		827.664	34.0841	C47 H92 O7 N2 P1	3.16844	3.18944	44618.9	59445.7	218739	0	0	585869	46613.9	129605	195163	0	23941.7	0.527937	266315	0	0	0	0	201848	2.89297	9.09575	118573	155974	352601	429834	0	0	88645.9	3.63577	73727.1	239335	694830	0	242225	33285.7	154491	163722	59576.4	379926	0	245031	90391.6	208553
784		830.603	38.2442	C47 H86 O7 N1 P1 Na1	182196	26139.5	67366.2	37032.7	27882.9	130484	50211.7	509687	21234.4	1.10376e+06	802751	356056	1.20397e+06	56200.7	43419.2	32560	42387.5	53337.4	13045.2	90494	86510.7	188067	16835.3	176182	2.66947e+06	399737	354375	213150	334710	112207	424364	1.16181e+06	936404	486594	905550	86717.3	181348	9033.99	807296	65211	79479.2	1.84439e+06	884567	785002
785		828.588	38.6528	C47 H84 O7 N1 P1 Na1	695505	774267	1.89701e+06	3.24439e+06	666692	5.06808e+06	903944	4.21683e+06	1.40985e+06	290601	579594	575739	365318	1.43851e+06	666113	1.66688e+06	2.78095e+06	700899	898570	1.21058e+06	1.006e+06	1.1909e+07	1.28505e+06	122817	1.68733e+06	399468	515101	1.22621e+06	2.86474e+06	1.49807e+06	1.86121e+06	847948	459599	14886.3	643862	2.60344e+06	1.62074e+06	666025	1.97337e+06	1.66915e+06	1.2039e+07	538137	538728	280666
786	1	826.572	37.0321	C47 H82 O7 N1 P1 Na1	1.19848e+08	1.13972e+08	1.43327e+08	3.25923e+08	1.07911e+08	5.92161e+08	2.05469e+08	2.48649e+08	1.60888e+08	1.78006e+07	5.55106e+06	3.74773e+06	5.51923e+06	1.8839e+08	1.64199e+08	2.45939e+08	2.15206e+08	7.83081e+07	1.06768e+08	1.09309e+08	2.28457e+08	1.38848e+09	7.39956e+07	1.6281e+06	6.78033e+06	4.14538e+06	5.61016e+07	9.6029e+07	2.0873e+08	1.09351e+08	2.06355e+08	2.13585e+07	4.31363e+06	7.38305e+06	7.91413e+06	1.23495e+08	1.69483e+08	3.85754e+07	2.10682e+08	1.71266e+08	1.62906e+09	9.53567e+06	3.34995e+06	2.55289e+06
787	1	826.572	38.4928	C47 H82 O7 N1 P1 Na1	388604	434296	314860	275709	25413.3	2.04507e+06	550855	847241	576391	231360	154127	66990.1	169977	626888	369056	865277	767125	286341	275913	178636	704889	5.38422e+06	228938	14330.7	13813.7	129822	261402	346156	1.98899e+06	149885	422753	46284.5	93548.8	108102	55507.9	210134	319611	81356.6	373592	84101	7.35447e+06	14034.9	155581	149799
788		833.58	33.0772	C47 H82 O8 N2 P1	639942	179425	303283	6.09324e+06	865680	1.18767e+07	1.57248e+06	6.43889e+06	979345	9.09465e+06	1.87905e+06	339907	1.08463e+07	197150	355704	415842	1.07178e+06	312447	0	467054	2.03489e+06	1.48004e+07	712645	753303	4.87851e+06	3.57482e+06	6.31342e+06	7.74477e+06	9.6554e+06	2.47863e+06	1.99988e+07	1.07085e+07	1.90419e+06	2.94722e+06	519461	2.41817e+06	5.19625e+06	2.1314e+06	1.70389e+07	4.29144e+06	4.661e+07	5.49967e+06	4.13803e+06	558794
789	1	824.556	35.6559	C47 H80 O7 N1 P1 Na1	1.38958e+08	2.00598e+08	2.98762e+08	5.64674e+08	3.13442e+08	8.84372e+08	4.99227e+08	4.70207e+08	2.52581e+08	774619	1.42483e+06	1.89912e+06	3.41906e+06	2.9159e+08	2.60679e+08	2.25086e+08	3.1968e+08	1.39211e+08	2.12303e+08	2.38073e+08	4.29769e+08	9.74311e+08	1.21099e+08	314474	4.83711e+06	89881.8	8.8788e+07	2.09069e+08	3.47129e+08	3.27211e+08	4.39834e+08	3.72982e+06	2.32765e+06	952320	6.13113e+06	1.94738e+08	3.07022e+08	1.17717e+08	3.60784e+08	2.57135e+08	9.05051e+08	2.47594e+06	2.54734e+06	361933
790	1	824.556	36.7391	C47 H80 O7 N1 P1 Na1	347866	225047	191721	582209	197475	8.79135e+06	750000	172420	160860	78255.5	49188.8	8102.78	27826.6	403871	389814	159734	85204.6	378050	45762	165978	576874	395616	1.05424e+06	12063.4	53839.1	19588.5	470157	557416	4.66914e+06	750697	3.31743e+06	10249.7	60997.1	37805.4	34396	266290	590650	41922.5	394148	2.7146e+06	1.02745e+06	29393.8	40786.9	18625.9
791		868.677	39.3527	C48 H96 O8 N1 P1 Na1	275103	369685	385493	588815	228149	6.32018e+06	1.52273e+06	1.67598e+07	280785	1.22256e+06	138781	1.29166e+06	601186	1.53424e+06	692107	2.23964e+06	671871	252895	138927	223525	1.32399e+06	1.02864e+07	30966.4	27792.9	7757.57	394545	523137	3.53259e+06	4.54172e+06	892153	1.17734e+06	1.03614e+07	188734	146517	241737	1.60808e+06	860176	394125	4.35333e+06	144355	1.94961e+06	158522	71978.6	18357.4
792	1	854.697	40.4144	C48 H98 O7 N1 P1 Na1	1.53762e+06	1.70157e+06	724813	3.83691e+06	823424	1.16598e+07	7.02381e+06	1.795e+07	457711	52851.1	180445	19980.7	1.6527e+06	1.95636e+07	1.83634e+06	232257	893734	2.74665e+06	272307	910498	3.0961e+06	1.59798e+07	1.98413e+06	7761.19	212179	44271.6	9.97554e+06	2.12697e+06	6.30985e+07	1.46293e+06	4.55851e+06	695255	36773.8	36561	188514	7.63243e+06	2.17812e+06	487362	1.80946e+07	2.33771e+06	2.12613e+06	2.7501e+06	418493	29207.4
793	1	854.697	41.2727	C48 H98 O7 N1 P1 Na1	81964.2	144894	9006.66	185820	12677.2	934696	216434	66864.6	15871.6	30033	15590.4	31419.1	22355	1.3951e+06	36545.1	15429.1	114627	12426.7	13595.3	42199.6	36597.2	2.14305e+06	55747.7	3413.99	41315.6	14528.8	321599	69183.9	678926	18973.2	260809	269051	55985	3561.9	169655	336316	229733	55758.4	1.5933e+06	853076	1.57747e+06	119626	135430	27683.7
794	1	852.682	39.1885	C48 H96 O7 N1 P1 Na1	711813	53632.7	352302	1.1953e+06	582271	6.44804e+06	4.29861e+06	9.18262e+06	577602	64738.6	94749.9	57745.7	36040.7	7.13946e+06	830493	674019	1.08102e+06	494048	48594.7	1.17215e+06	55538	4.85483e+06	1.25191e+06	12227	766452	145753	3.7836e+06	1.33658e+06	1.0032e+07	124276	1.99267e+06	89021.8	34381.7	39500.9	48462.5	4.91952e+06	79399.6	81612.9	8.65563e+06	418994	3.20468e+06	227493	24849.8	7792.46
795		847.726	40.1287	C48 H100 O7 N2 P1	11585.5	1408.49	35078.5	45623.4	0	19141.9	61906	6475.9	20661.4	50884.3	1694.19	323829	137429	450006	69867.2	14745.2	168295	101255	30335.5	7720.31	43513.6	33030.2	29793.1	0	11320.9	33023.9	9412.94	17085.4	17845.7	9557.73	39985	4.16341e+06	14507.5	0	5895.87	23686.4	36493.4	32180.8	0	2.87507e+06	1.24204e+06	9378.04	10872	1177.89
796	1	852.682	40.2663	C48 H96 O7 N1 P1 Na1	940252	612887	1.86339e+06	6.15909e+06	571367	6.14015e+06	1.1081e+07	3.82989e+07	649491	2.33112e+06	1.00966e+06	1.4941e+06	1.17626e+06	5.12401e+06	196475	2.11727e+06	1.72732e+06	3.0383e+06	1.40002e+06	76589.5	4.61807e+06	3.41018e+06	270832	14643.7	3.37248e+06	1.19061e+06	1.33655e+07	621531	1.65677e+07	923586	1.52763e+06	2.08813e+06	586065	86906.8	362930	5.00701e+06	746498	82120.8	4.53675e+06	5.50325e+06	1.49881e+07	1.10467e+06	622298	221094
797		864.645	37.0825	C48 H92 O8 N1 P1 Na1	435163	361039	180159	1.15865e+06	413428	2.11402e+06	456068	4.58771e+06	92804.3	510711	960592	449374	991134	623180	249051	8.2695e+06	7.39907e+06	387759	82027.3	83363.8	314722	6.69405e+06	136666	39369.3	89092.6	172390	476179	553227	421849	138023	416528	25540	149034	1.18999e+06	117041	130375	353687	62642.6	1.07923e+06	909221	1.13352e+06	263058	22557.6	186973
798	1	845.711	38.412	C48 H98 O7 N2 P1	24077.8	11049.4	276360	89260.1	17741.5	0	21010.5	16635.6	46216.9	475107	10185.9	801550	3.47306e+06	23913.1	3680.1	30539.3	451112	17079.8	12444.1	20368.8	14525.8	0	90319.1	19026.4	155411	156430	25002.2	11596.3	0	45374.9	49655.9	6.65183e+06	147174	26454.5	17849.9	8985.77	41374.5	22452.9	0	5.30885e+06	2.38304e+06	139209	128726	42319
799		850.666	38.4024	C48 H94 O7 N1 P1 Na1	33225.8	604371	536299	107720	206128	246953	1.0407e+06	162826	46901.5	4.05506e+06	3.64696e+06	2.82658e+06	3.51811e+06	1.12756e+06	85781.3	365502	5.29123e+06	481057	113163	417238	108795	306968	95719.9	321572	2.29055e+07	2.24999e+06	593995	364334	493595	91548.1	268471	8.14875e+06	3.74218e+06	664236	3.30498e+06	229114	728283	360508	593752	4.39902e+06	1.01098e+06	2.67681e+06	3.22046e+06	1.01227e+06
800	1	845.711	40.4878	C48 H98 O7 N2 P1	11835.9	0	2288.27	205819	23530.8	1.2103e+06	12182.3	59104.8	7839.52	30730.1	12717.9	33074.7	54324.4	40114.8	2947.42	11940.9	48001.3	2412.1	16996.6	2905.51	2933.85	41301.9	0	3181.43	12590.7	2290.02	15322.9	38833.9	13531.3	10653.6	40697.1	2.35958e+06	16073.3	1405.85	2500.68	106386	7589.72	33097	78964.3	291078	346792	23571.4	21960.3	8949.46
801		862.63	35.8167	C48 H90 O8 N1 P1 Na1	236188	1.01203e+06	148305	954166	182985	5.85593e+06	91580.9	2.97831e+06	523186	1.3561e+06	605180	489322	1.05107e+06	2.67011e+06	266558	2.3133e+06	464206	157459	156402	99423.4	1.34426e+06	1.22988e+07	52404.1	20241.6	2.60571e+06	558601	496983	6.07665e+06	1.48859e+06	656839	1.17172e+06	1.60891e+06	1.03063e+06	1.72594e+06	652479	292220	718259	104009	1.6075e+07	148816	2.10121e+07	393815	105397	82858.8
802	1	848.65	37.2493	C48 H92 O7 N1 P1 Na1	494682	539763	972376	4.97192e+06	1.75505e+06	5.4816e+06	3.13216e+06	5.22164e+07	230512	72358.1	52164.3	17583.9	758032	4.30825e+06	2.45123e+06	972175	1.89168e+06	3.80261e+06	157481	431162	3.05501e+06	1.5272e+07	268722	61234.8	106592	1580.89	3.52596e+07	913461	1.52096e+07	1.9938e+06	4.12517e+06	216058	435584	60134.1	423848	3.5218e+06	5.35109e+06	597088	1.10506e+07	1.14852e+06	2.97588e+06	603085	19034.8	187573
803	1	848.65	38.4112	C48 H92 O7 N1 P1 Na1	547881	802674	757736	972709	600011	2.24325e+06	2.35859e+06	9.78403e+06	414769	4.14797e+06	1.68191e+06	3.27613e+06	1.06518e+06	2.84533e+06	318874	324360	1.23504e+06	1.31161e+06	429345	785528	995733	1.07397e+07	508140	63284.8	1.7888e+06	488302	8.69573e+06	566076	5.87692e+06	583288	1.51705e+06	1.69622e+06	365884	180563	397701	1.36446e+06	1.31278e+06	308439	1.99609e+06	1.2561e+06	2.07347e+06	404764	490137	154714
804		860.614	34.3216	C48 H88 O8 N1 P1 Na1	884030	621171	30322.2	2.15858e+06	788913	1.37223e+07	1.35123e+06	2.19099e+07	466776	1.33067e+06	1.27186e+06	1.41629e+06	1.04067e+06	3.36226e+06	1.98385e+06	7.32696e+06	5.49971e+06	834627	680739	76706.7	1.90734e+06	1.7806e+07	756551	171492	2.7105e+06	866348	930812	660540	6.7147e+06	912680	2.25294e+06	2.86371e+06	1.11896e+06	1.62584e+06	1.12251e+06	784604	963497	221832	7.73787e+06	557074	6.98601e+06	3.32576e+06	673251	437319
805		858.598	33.0861	C48 H86 O8 N1 P1 Na1	156818	0	267395	604822	46069.6	498394	0	852665	220198	4.97455e+06	550621	2.67901e+06	1.4394e+06	122248	207773	783103	2.27193e+06	0	0	68927.7	218809	337229	35938.8	149587	6.8868e+06	1.45998e+06	100208	1.05031e+06	66800.1	189332	393847	1.67842e+06	2.1082e+06	1.20961e+06	1.41276e+06	443748	689331	55835.7	2.22325e+06	373313	1.87688e+06	1.29354e+06	2.82764e+06	511897
806		854.567	31.1503	C48 H82 O8 N1 P1 Na1	2.86753e+06	1.72559e+06	2.3483e+06	1.17038e+07	2.40042e+06	2.62065e+07	4.22289e+06	2.6735e+07	3.81055e+06	8.56985e+06	3.34694e+06	934525	2.50183e+06	4.18552e+06	3.12346e+06	1.19239e+07	1.03034e+07	1.04282e+07	685836	4.0704e+06	4.16346e+06	1.49136e+07	2.50613e+06	192931	7.83724e+06	2.45165e+06	8.7718e+06	8.76174e+06	6.48033e+06	2.60845e+06	1.78876e+07	5.41858e+06	131533	254329	85406.9	2.93133e+06	8.44706e+06	1.54658e+06	5.85845e+06	3.91667e+06	1.99357e+07	2.66105e+06	4.16927e+06	85326.1
807	1	882.692	39.974	C49 H98 O8 N1 P1 Na1	11885.4	6329.78	0.959103	0.0390765	2244.46	88799.8	0.0509647	110040	15124.8	154355	29827.3	20893	37504.7	13528.8	1609.61	51842.3	48994.7	10859.5	5979.25	17334.8	25494.2	40968.1	14418.4	0	23892.8	15623.9	16591.7	2545.54	6648.25	4628.06	19505.1	698686	0	12368.3	2541.68	2320.27	9415.16	13994.6	9427.91	22220.9	679206	10206	17288.7	0
808	1	882.692	41.9148	C49 H98 O8 N1 P1 Na1	37959.5	144143	140144	290887	36248.4	217054	51577.9	71394.6	102746	0	0	0	0	49650.1	276289	54393.4	175365	52411	20499.3	72758.1	250068	3.03277e+06	168871	0	6184.95	8436.08	5915.2	62749.6	285934	80239.6	958515	2869.56	0	21420.2	22979.6	612629	16749.1	5012.72	223951	1.19776e+06	742205	10413.3	0	0
809		880.677	40.3827	C49 H96 O8 N1 P1 Na1	279098	911028	570128	3.63458e+06	922992	1.62196e+06	269731	2.58264e+06	562041	51464.4	53682.2	20796.7	9611.15	532962	1.55717e+06	358191	810449	429200	151412	379561	1.47462e+06	5.1256e+06	1.15338e+06	8512.66	6015.62	61859	151741	215899	540449	479896	773020	100939	31614.4	32327.3	23755.6	639353	392377	1.27793e+06	1.22593e+06	1.59229e+06	5.89008e+06	14221.1	1.01658	11268.1
810		861.742	40.7788	C49 H102 O7 N2 P1	0	11887.1	0	16324.9	0	0.574505	0	14341.4	2694.22	36304.8	0	56860.1	87865.2	73117.6	10401.6	11241.1	28824.4	300687	11557.3	9621.26	27714.9	19430.9	28304.4	0	7446.03	51804.8	0	0	0	0	8867.74	6.95081e+06	10202.5	0	0	141149	15651.6	23268.2	0	1.70563e+06	175692	25454.3	4214.67	0
811		878.661	38.9989	C49 H94 O8 N1 P1 Na1	179038	351013	515129	1.69757e+06	1.23566e+06	272831	180164	2.27003e+06	162843	50933.9	45659.1	11642.5	66178.4	134141	941831	49253.8	345725	78274.3	46458.4	572190	805595	2.38029e+06	197265	21768.8	56861.8	45226.9	92997.9	43753.5	456291	796861	351846	8890.91	32226.4	18907.7	36223.9	472264	262735	285987	93728.8	169647	1.57545e+06	75212.1	61322.1	12651.2
812		859.726	39.4261	C49 H100 O7 N2 P1	38181.2	197156	186944	632505	21513.9	66329.3	0	37070.5	147357	919701	89955.5	536474	273953	1.03875e+06	59572.6	88409.5	30047	361088	26046.8	112780	212495	206587	237581	19792.8	73744.6	55375.1	36574.5	18535.5	14743.9	164518	8229.92	3.30076e+06	42305.8	32324.3	473864	327650	108593	104005	86875.2	9.02146e+06	813418	694175	28167.1	38119.2
813		870.598	31.1651	C49 H86 O8 N1 P1 Na1	74868.4	433623	922247	1.89517e+06	118284	2.20372e+06	925858	1.19477e+07	789357	61372	18039.4	0	62166.6	1.05353e+06	500087	2.06972e+06	591431	572583	164565	806533	72826.7	1.11769e+06	73981.5	0.0226186	57382.8	6455.66	319698	304986	912461	118423	997628	27941.8	17770.3	69861.3	23491.6	199994	808338	208568	78900.6	1.56475e+06	2.37149e+06	25079.6	15535.9	14042.7
814		865.643	39.1936	C49 H90 O8 N2 P1	152468	110483	375150	408248	114088	405731	1.08873e+06	497849	753686	92121.4	6549.33	75357.9	141820	35891.7	216952	995915	543223	27510.6	256861	184000	1.27965e+06	979030	246735	3925.46	35909.6	77296.1	25086.8	27266.4	62767.2	70669.7	314880	21878	6873.98	8398.25	4828.92	194478	89380.4	19780.9	90262.8	220246	4.99497e+06	2718.39	5254.38	8267.32
815		856.619	40.4376	C49 H88 O7 N1 P1 Na1	75714.3	193831	135823	270407	174796	830474	372346	911719	50436.9	12134.2	10143.3	7985.75	11592	366199	220417	198085	278333	322674	155868	156987	155957	2.18914e+06	94951.2	14699.1	714029	9208.11	977407	277614	1.15375e+06	144574	347998	67137.1	26651.4	8005.4	117935	355755	315573	52003.4	696432	582350	1.3279e+06	9322.56	29168.6	154996
816		854.603	38.8118	C49 H86 O7 N1 P1 Na1	1.7914e+06	1.90071e+06	822294	5.0669e+06	1.00424e+06	1.22295e+07	1.74206e+06	5.42134e+06	1.6429e+06	325838	143114	176044	138018	3.55567e+06	1.30596e+06	1.54019e+06	2.69903e+06	923126	940280	1.1892e+06	2.29571e+06	2.00061e+07	135426	11079.8	585464	140483	1.08128e+06	2.49137e+06	1.68554e+06	1.00767e+06	1.91024e+06	565334	171498	31072.4	338588	2.89701e+06	1.29437e+06	443927	3.0836e+06	1.56672e+06	2.68044e+07	240814	166302	76515.9
817		852.588	37.2073	C49 H84 O7 N1 P1 Na1	4.69408e+06	3.35423e+06	2.24973e+06	2.26365e+07	5.20363e+06	5.58539e+07	6.09649e+06	2.00095e+07	1.02559e+06	297805	149300	72160.2	111860	1.75004e+07	3.60383e+06	4.41204e+06	2.50239e+06	1.36555e+06	3.17215e+06	1.64328e+06	5.51641e+06	3.11069e+07	1.4221e+06	29621.2	179105	44799	4.39686e+06	1.31929e+07	7.15942e+06	1.78841e+06	1.39112e+07	142922	84864.9	20765.7	424788	9.73227e+06	1.12563e+07	1.18429e+06	1.61623e+07	1.76648e+07	3.51955e+07	96287.6	136427	47679.9
818		850.572	36.2855	C49 H82 O7 N1 P1 Na1	1.33807e+07	1.41507e+07	2.52434e+07	4.52691e+07	1.53227e+07	8.86687e+07	3.52947e+07	4.72808e+07	7.78851e+06	64099	212228	51340.6	169557	2.73792e+07	3.4191e+07	6.67615e+07	7.53636e+07	2.29503e+07	1.84839e+07	1.34549e+07	4.62828e+07	2.23916e+08	1.42038e+07	18533.9	135281	55241.7	3.89971e+06	8.37511e+06	1.62547e+07	2.91785e+07	3.63953e+07	603095	76538.4	949470	200726	1.13883e+07	1.81869e+07	3.602e+06	2.27862e+07	1.43498e+07	8.16868e+07	417003	255211	33443.3
819		896.708	40.9144	C50 H100 O8 N1 P1 Na1	252657	213207	290112	701629	143333	2.91374e+06	387435	5.2681e+06	222107	6516.2	21063.6	17394.5	32745.6	210879	83957	883297	323564	145119	148896	71372.1	422970	5.57729e+06	86901.6	3385.18	27842	3467.39	122306	1.62112e+06	600040	336679	1.831e+06	5.85312e+06	38810.5	67166.2	61912.1	76746.9	25778.9	55138.4	893622	661471	1.20614e+06	12607.1	17420.9	16731.5
820		882.729	41.7896	C50 H102 O7 N1 P1 Na1	34141.2	154795	86175.6	417423	25154.8	1.12685e+06	819716	1.04399e+06	27160.9	28586	48426.2	12672.3	17357.2	2.11565e+06	102391	47523.1	119194	516460	20476.9	91391.2	297153	2.28399e+06	333378	2636.95	107203	83982.1	622265	53810.9	4.33789e+06	34347.4	332802	1.27855e+06	7025.45	45124	66751.4	1.84992e+06	253388	29486.6	1.33124e+06	251421	247284	149795	16511.3	13390.5
821	1	894.692	39.6216	C50 H98 O8 N1 P1 Na1	21623.6	78532.3	74233	187278	26277.7	187445	112402	3.92892e+06	36856.3	185607	21528.4	45592.1	51725.2	215338	18644.1	562980	22896.5	84824.3	9536.75	110774	118390	5.25238e+06	29337.9	6929.24	56638.3	23312.1	40700.2	265403	300518	63388.1	345188	4.70916e+06	42657.8	263059	63219.3	128125	98995.8	15721.1	463001	1.32694e+06	2.15698e+06	73019.8	12845	1904.53
822	1	894.692	40.8738	C50 H98 O8 N1 P1 Na1	251674	139465	386975	677628	84516.7	983242	619180	1.64994e+06	189018	42127.5	22885.6	26609.8	6997.69	208250	195016	750366	1.00781e+06	176554	71820.9	56101.8	486964	1.37617e+06	127070	3301.48	16379.4	12487.4	113693	182552	405438	104579	659024	43508.6	27974.7	7809.31	17883.8	627392	24052.2	19993.7	69187.2	71368.9	5.09494e+06	15719.7	9347.1	4702.42
823	1	880.713	40.886	C50 H100 O7 N1 P1 Na1	140975	193695	140264	491485	41074.1	1.69666e+06	1.46538e+06	1.47312e+06	28828.8	9879.31	42760.4	17156.8	22510.3	1.0991e+06	218834	212608	423609	631745	110100	145564	300266	2.79656e+06	267185	16465.2	30941.9	5451.76	1.25671e+06	222172	2.32236e+06	54087.7	1.16971e+06	648580	44796.2	81807.8	21130.9	2.00981e+06	285771	38368.5	2.10871e+06	346781	1.12049e+06	16063.8	47258.4	24280.1
824	1	880.713	41.8003	C50 H100 O7 N1 P1 Na1	183702	419335	306290	1.76306e+06	412387	2.12865e+06	4.33447e+06	1.18398e+07	237319	277189	52208.7	57344.5	20380.7	1.23078e+06	809110	560606	1.46788e+06	2.65253e+06	363575	747797	1.46672e+06	5.74927e+06	620898	8218.69	1.03185e+06	284156	3.54524e+06	639788	5.34986e+06	377582	2.04458e+06	1.92469e+06	104240	37760.9	445438	1.59781e+06	704710	53987.8	1.655e+06	1.62762e+06	2.60186e+06	109629	143706	15767.5
825	1	892.677	38.1533	C50 H96 O8 N1 P1 Na1	36355	52943.9	46405.2	40347.3	49083.1	126071	31708.9	549986	5440.36	81634.8	4554.69	53426.6	164530	58384.6	119568	8240.78	101738	31399.9	0	66581.3	7674.63	2.26644e+06	61136.1	16111.7	28570.2	20182.4	0	20421	37551	0	27548	977683	125337	34372.4	29740.8	98385.1	26660.8	0	255487	12189.3	946189	42727.8	57638.7	21158.3
826	1	892.677	39.2188	C50 H96 O8 N1 P1 Na1	698048	691602	314349	1.58941e+06	520101	3.54095e+06	633285	6.50768e+06	322799	25727.6	40962.5	15285.3	28711.5	874825	739963	1.6478e+06	1.23535e+06	737063	184608	544453	722212	4.24314e+06	332359	4039.39	505639	13423.3	752975	717311	952378	401904	1.71853e+06	94699.3	17842.3	66251.9	94159.7	372880	603049	186591	1.27772e+06	827791	8.95959e+06	23506	22772.7	16533.8
827		878.697	40.235	C50 H98 O7 N1 P1 Na1	4.64707e+06	5.10429e+06	4.26799e+06	1.46399e+07	3.5509e+06	1.57229e+07	2.24294e+07	7.22719e+07	2.1963e+06	930140	654976	146488	3.17501e+06	1.68533e+07	5.90422e+06	2.4982e+06	9.87122e+06	1.95217e+07	1.5645e+06	6.51082e+06	8.98106e+06	5.34595e+07	5.66806e+06	70637.1	2.56579e+06	379624	8.5944e+07	6.54707e+06	5.14786e+07	3.32305e+06	1.25503e+07	3.41029e+06	2.81262e+06	159307	676283	8.48115e+06	7.66803e+06	1.24881e+06	1.57443e+07	1.73184e+06	1.03599e+07	181298	393966	436032
828		890.661	37.538	C50 H94 O8 N1 P1 Na1	174113	58656.7	55663.3	167894	101268	57472.9	67208.4	694139	41835.1	825941	22534.2	89178.7	167063	49993	152469	786637	145025	15334.6	12428.4	22186.5	50740	50793.1	37350.6	30406.6	685175	24654.4	19990.1	51171.4	103514	62009.4	40489.2	232517	119551	173130	55115.4	64046.2	41098.4	83095.6	45608.7	87408.4	453070	127323	36607.5	45704.6
829		876.682	40.0207	C50 H96 O7 N1 P1 Na1	808770	822548	938424	1.55443e+06	654973	2.45506e+06	3.04419e+06	1.23881e+07	448621	421134	36946.8	150154	20407.4	1.59505e+06	821852	359974	1.61172e+06	942022	438289	908604	1.40392e+06	9.08725e+06	523036	17352.1	143588	89411.4	5.54262e+06	1.0927e+06	2.93899e+06	607114	617930	668689	18237.4	41003.9	79609.7	792524	1.46971e+06	273535	1.43777e+06	1.70203e+06	1.66502e+06	28988.6	16909.7	13533.7
830		874.666	37.9648	C50 H94 O7 N1 P1 Na1	182518	113278	657633	491708	74659.4	338376	1.70742e+06	3.19129e+06	251809	223334	194669	57667.9	382453	478273	184560	27679.9	390382	436112	50965.7	164896	295265	1.87547e+06	147533	47957.5	1.30721e+06	186004	5.94347e+06	366820	2.70863e+06	23772.7	530445	370706	270203	41845.9	336928	1.95315e+06	79353.5	174167	128413	739536	567662	405618	432772	193568
831		884.614	33.8506	C50 H88 O8 N1 P1 Na1	423027	193489	99714.4	548761	223750	2.8011e+06	285939	1.05197e+07	695671	219589	43814.8	38224.3	197539	202187	721032	598137	1.81735e+06	478475	0	852468	276223	8.49822e+06	120604	74528.3	107834	34602.7	412128	354517	2.11335e+06	107659	2.1128e+06	281623	20248.9	100283	10282.1	377560	2.35113e+06	52262.6	381498	472766	3.45688e+06	15712.2	15355.7	35269.6
832		908.708	41.6085	C51 H100 O8 N1 P1 Na1	0	0	0	0	13641	36841.6	17012.4	50927.3	0.0121085	3781.95	0	0	0	0	0	64983.9	44764.7	0	0	0	7019.77	6383.27	0	0	0	0	5026.79	2826.29	7857.12	0.0163773	77013.7	47348.5	0	0	4849.35	28849.5	6887.76	9019.6	10264.7	42463.4	882231	0	0	0
833		876.588	37.5102	C51 H84 O7 N1 P1 Na1	577517	63602.4	488716	1.3835e+06	358819	3.52511e+06	789349	2.21673e+06	259433	26345.9	37656	28954.1	85893.6	537758	36814.6	1.84315e+06	1.97994e+06	341750	352279	312183	810736	6.41503e+06	191779	5619.41	207877	206386	310887	383573	695009	610038	180384	323568	17822.4	138212	300844	287761	545089	94284.3	780901	587986	8.7332e+06	146968	159933	133330
834		894.598	30.79	C51 H86 O8 N1 P1 Na1	104447	375220	99902.3	1.31776e+06	70949.8	1.98255e+06	605943	1.32329e+07	1.01525e+06	9910.7	53210.6	0	19807.7	1.50152e+06	289033	1.13318e+06	650723	450532	156865	773882	90253.2	1.19539e+06	62642.1	34049.2	29759.1	17129.1	102985	246742	1.0676e+06	12172.9	828342	14751.1	9425.35	64227.4	0	192365	571199	322003	524059	859605	1.50472e+06	20774.8	7920.97	4956.41
835		922.724	42.179	C52 H102 O8 N1 P1 Na1	14405.1	14725.5	80455	114004	8087.24	403286	76458.8	301409	59392.4	12377.5	11452.4	22391.1	3676.5	2977.05	70760.8	417939	170332	31616.3	8246.03	0.00549969	111705	405972	25123.9	0	20641	3218.4	4364.79	38109.5	60819.8	129884	346875	2.92889e+06	3958.13	16331.9	5162.04	74389.3	18219.3	0	10944.6	372283	1.06577e+06	15229.8	4635.58	3243.23
836		906.729	41.4524	C52 H102 O7 N1 P1 Na1	97180.6	224435	51545.7	40567	45649.5	38397.5	568045	2.1491e+06	25553.6	51158.6	167926	17684.3	19697.9	63744.5	53112.9	18981.9	91916.8	54943.9	22872.8	87738.8	48734.9	4.99575e+06	34675.9	7579.48	214692	2560.17	1.22395e+06	62578.6	353502	14933.8	10049.5	57043	171223	32617.6	49128.9	24890.5	56562.2	13618	35431.5	213082	52770.6	25944.2	35296.8	5752.31
837	1	904.713	40.4742	C52 H100 O7 N1 P1 Na1	843906	977260	29508.4	1.69536e+06	370451	605001	873766	4.09902e+06	16941.7	1006.62	29188.3	39606.1	11088.3	3.80499e+06	884045	135770	1.50597e+06	1.12162e+06	140411	243299	1.84324e+06	1.85872e+07	12135.4	7290.25	554605	128588	1.15607e+06	76150	1.50846e+07	281189	719480	14974.4	4164.77	11088.8	80771.2	3.16905e+06	1.12032e+06	99180.4	4.07887e+06	1.3743e+06	588854	49665.4	59283.5	7050.01
838	1	904.713	41.5305	C52 H100 O7 N1 P1 Na1	151155	26501.2	44536.7	338428	34184.9	437104	995036	4.46908e+06	133864	17767.2	13981.4	7176.02	20978.6	190470	108340	72241.8	390633	584179	171213	163303	236239	853223	71180.2	5677.59	74984	6301.34	511645	88414.9	1.22101e+06	33994	278704	180676	30046.3	5218.26	28683.3	481785	125535	26573.2	245563	120386	608933	26769.3	15930	9095.18
839		902.697	39.907	C52 H98 O7 N1 P1 Na1	751100	655843	669890	2.43743e+06	679044	4.18261e+06	3.25226e+06	2.16823e+07	523505	159561	179695	10418.8	364079	4.20925e+06	783293	319262	1.80089e+06	2.87706e+06	360182	1.91016e+06	1.88221e+06	1.48347e+07	245764	3285.63	78583.7	25527.7	7.95463e+06	1.32371e+06	1.16925e+07	456463	2.23975e+06	115424	16927.1	22624.3	84984.3	2.89459e+06	1.40417e+06	103255	3.03106e+06	1.34055e+06	1.34555e+06	252996	381125	41907.7
840		900.682	38.615	C52 H96 O7 N1 P1 Na1	280684	291002	232547	1.60955e+06	142221	2.88059e+06	1.97839e+06	2.19037e+07	148004	12127.8	54502.4	61268.2	35846.6	1.49238e+06	573456	273119	425487	955733	21424.3	869097	730080	1.0563e+07	129604	7459.68	81176.8	103944	4.42531e+06	369578	6.92899e+06	322986	345437	266001	77994.1	8996.74	47918.6	1.46856e+06	838636	107231	2.17694e+06	469661	1.89382e+06	15074.4	86072.4	18385.1
841		912.645	35.7474	C52 H92 O8 N1 P1 Na1	94075.8	0	0	0	0	80437.2	0	3.69419e+06	0	108464	0	0	0	0	0	2.39563e+06	0	0	0	0	0	996197	0	0	0	0	0	0	0	0	187897	0	0	0	0	0	0	0	0	0	993358	0.235815	0	0
842		905.674	40.3839	C52 H94 O8 N2 P1	870477	916018	1.2397e+06	3.77204e+06	1.78039e+06	3.3522e+06	1.85346e+06	989552	808280	19880	9063.87	21702	18541.3	503351	1.82801e+06	905726	2.38098e+06	801437	462200	1.03187e+06	2.05781e+06	5.54593e+06	2.01292e+06	25169	11230	3031.84	2.07644e+06	1.29145e+06	1.82116e+06	5.67858e+06	4.45461e+06	15986.1	23040.4	6364.45	6822.43	2.76256e+06	2.42293e+06	2.39425e+06	2.13892e+06	3.41682e+06	1.18837e+07	32188.1	34979.4	4028.46
843		952.77	42.7023	C54 H108 O8 N1 P1 Na1	0	0	0	0	0	0	0	0	0	0	0	0	0	0	1.29484	1.41694	0	0	0	0	0	0	0	0	0	0	11182.1	0	0	0	11364.8	853297	0	0	3393.9	5116.72	13090	0	0	3361.96	391020	4251.02	0	0
844		946.724	41.458	C54 H102 O8 N1 P1 Na1	0.0995866	0	0	0	0	176896	0	105045	5217.18	0	0	0	0	0	0	21790.6	0	14450.9	0	0	7765.43	69505.1	0	0	0	0	0	0	8812.56	5473.91	51969.8	2.70679e+06	0	4908.7	0	5968.27	13943.5	11301.7	0	13464.4	226869	5349.28	0	0
845		692.522	34.2817	C37 H75 O8 N1 P1	59357.7	110716	0	205525	34026.3	160546	48323.9	0	50876.8	853610	221411	3.41078e+06	5.3971e+06	138282	60316	73168.4	486414	110183	0	48480	68323	0	30565.1	138824	6.02902e+06	606095	23639.1	0	0	84602	75257.2	285709	533114	207596	2.22675e+06	11156.2	0	0	0	28350.8	9.89157e+06	165221	4.4029e+06	132924
846		673.481	34.4559	C37 H70 O8 N0 P1	0	40820.7	16585	39354.7	11585.9	64140	32987.4	0	0	9677.44	40598.8	59792.8	7555.39	22064.6	0	0	0	21408.4	13187.5	0	77916.3	49081	0	7051.41	22001.8	7910.7	27970.8	25824.7	0	48362.6	51711.1	14781.5	22193	2079.38	3932.93	21035.5	0	0	5805.05	2763.63	2.8873e+06	146548	35501.1	8929.41
847		690.507	32.4297	C37 H73 O8 N1 P1	0	0	0	66269.2	0	140010	0	0	0	221011	192850	282429	279749	0	0	0	0	40415.8	10.477	0	0	0	29359.2	202308	149461	776018	381010	220314	0	251198	0	1.49069e+06	1.05036e+06	309276	142553	60644.9	0	0	275083	34708.7	74502.6	293060	127945	147186
848		538.35	15.2664	C26 H53 O8 N1 P1	34941.4	3390.01	1.85634e+06	880928	45088.9	11342.1	45747.2	238916	192905	24046	0	34087.5	20574.7	18273.5	607627	396623	134891	64110.7	17699.2	544294	1.30542e+06	39699.7	77986.8	0	71238.5	5660.68	17381.9	330671	39018.2	41423.1	331747	428199	6812.84	25923.8	16886.6	14098.6	227742	20637.6	52332	168774	2.73915e+06	7843.11	49869	22072.6
849		550.35	14.843	C27 H53 O8 N1 P1	0	6111.98	5394.73	13518.6	3250.7	54402.2	53961.9	21843.2	6408.36	11777.2	13599.8	0	9169.5	13605.5	4370.97	0	2283.8	5859.36	0	0	5327.47	32202.1	14629.5	29149.3	7669.37	25420.3	8770.12	72350.5	137559	14473.1	71787.5	83126.3	8038.98	151685	68017.9	641892	34907.9	13036.9	84835.6	770239	721625	86444.6	8293.83	0
850		548.335	11.7305	C27 H51 O8 N1 P1	1146.89	1734.44	1528.84	0	1834.15	0	85893.8	0	932.157	13221.6	64910.3	4373	8428.89	0	0	0	2306.95	0	0	0	0	0	0	42654	3903.02	5837.79	0	7815.45	6030.5	0	7191.6	10985.7	0	13862.6	60635.2	251699	14968.1	0	52503.8	34922.4	358844	3287.13	5211.19	3332.01
851		566.382	16.5294	C28 H57 O8 N1 P1	308072	363771	312649	368585	284468	316148	354096	315908	395701	9903.14	9552.47	19943.8	12250.5	353838	335072	360402	340517	369323	333346	349469	375970	307038	338148	21575.2	28624.2	26594.3	264048	70137	294798	290301	261081	34057.2	21776	15415.3	22439	266307	52407.2	256525	233170	251998	216107	50506.1	34618.4	8627.38
852		564.366	15.5573	C28 H55 O8 N1 P1	53089.3	18652.1	124130	179640	15034.8	36183.3	18286.8	197055	5918.25	8157.64	53579.8	49628.2	37934.4	12319.5	9159.81	49849.8	17422	57058.1	38703	13228.4	111697	104135	7311.08	45026.6	91504.3	84264.4	40544.6	27530.3	12928.8	18813.7	9607.56	135646	30454.6	54493.9	10044.3	8361.43	22640.4	15247.5	18835.1	9876.68	45112.1	20431.4	29662.3	15807.5
853		572.335	11.7257	C29 H51 O8 N1 P1	13545.6	71756	128403	92768.2	83413.5	143055	218234	401424	7873.78	108229	98753.6	62024.8	23094.5	31783.2	32305.6	14211.4	36863.8	24321	9392.1	0	31930.8	219886	33856	16132.9	108320	151307	312743	118345	149281	93058.7	124866	59877.2	7443.99	32135.5	55075.1	246578	321259	0	317274	326284	1.13251e+06	8534.44	16090.8	101255
854		638.404	20.04	C31 H61 O10 N1 P1	4.76266e+06	5.30767e+06	5.10772e+06	5.22564e+06	4.69875e+06	4.99553e+06	4.89255e+06	4.72143e+06	5.17121e+06	4.19345e+06	4.08969e+06	4.29512e+06	4.57329e+06	5.28647e+06	4.36359e+06	5.41471e+06	5.11357e+06	5.20491e+06	5.47212e+06	5.07959e+06	4.28249e+06	5.03704e+06	4.95651e+06	4.01938e+06	4.31369e+06	4.30714e+06	4.21901e+06	4.03644e+06	4.28419e+06	4.61696e+06	3.39851e+06	4.371e+06	4.37736e+06	4.68664e+06	4.12035e+06	4.15631e+06	4.18081e+06	4.05289e+06	3.76042e+06	3.22405e+06	4.01121e+06	3.97585e+06	4.25288e+06	4.30222e+06
855		616.395	20.0814	C30 H60 O8 N1 P1 Na1	480382	1.41421e+06	1.25958e+06	1.08732e+06	1.18582e+06	821013	426724	834915	884510	47380.7	66961.8	54636.7	72858.9	695065	1.16695e+06	645627	1.15476e+06	1.10783e+06	1.25811e+06	1.00088e+06	1.16087e+06	782142	974592	25263.5	857280	59418.7	1.44774e+06	1.20804e+06	1.61262e+06	794620	998124	844140	808070	875072	65399.7	1.2781e+06	1.65803e+06	1.24961e+06	803642	1.41777e+06	1.36305e+06	892359	846784	26410.7
856		594.413	20.0443	C30 H61 O8 N1 P1	5.2281e+07	5.7415e+07	5.60353e+07	4.87983e+07	5.14414e+07	5.30637e+07	5.42525e+07	5.24584e+07	5.68238e+07	3.90415e+07	3.95526e+07	3.87847e+07	4.04298e+07	5.65257e+07	5.48383e+07	5.71736e+07	5.47737e+07	5.35754e+07	5.73411e+07	4.36258e+07	4.58393e+07	5.43918e+07	5.36151e+07	4.22705e+07	3.95066e+07	4.04005e+07	4.66512e+07	4.53462e+07	5.18089e+07	5.2749e+07	4.6925e+07	4.24779e+07	4.02565e+07	4.25185e+07	4.27928e+07	4.75532e+07	3.88135e+07	4.42478e+07	4.4606e+07	4.85955e+07	4.75902e+07	3.87638e+07	4.10738e+07	4.17113e+07
857		632.369	20.1104	C30 H60 O8 N1 P1 K1	1.72846e+06	2.07056e+06	1.98829e+06	2.48502e+06	2.29212e+06	2.29553e+06	2.50752e+06	1.48004e+06	1.68773e+06	27059	10228.3	15291.9	34884	1.81193e+06	1.85677e+06	1.92655e+06	1.91938e+06	1.80599e+06	1.99055e+06	1.75175e+06	2.47945e+06	2.34877e+06	1.51312e+06	25025.5	27988.8	13789.5	1.92872e+06	1.49944e+06	1.80666e+06	1.86252e+06	1.79651e+06	83417.4	18493.8	39771.5	103778	1.76139e+06	1.78721e+06	1.69478e+06	1.57524e+06	1.64234e+06	1.37896e+06	253719	36527.3	20843.2
858		652.42	21.856	C32 H63 O10 N1 P1	290986	598268	639086	625506	505764	607263	659889	351621	637964	101744	433783	47243.5	61925	638284	700956	154849	534472	214925	384180	456608	446392	609971	510650	80106.2	60643.5	309473	240095	473165	432634	533794	320030	78751.3	10062.1	36577.6	19048.3	473692	495026	459697	507679	461536	154569	79130.6	215500	84139.4
859		608.429	21.8033	C31 H63 O8 N1 P1	7.23104e+06	7.86448e+06	7.51553e+06	8.09159e+06	7.17114e+06	7.62936e+06	7.46263e+06	7.27756e+06	8.04095e+06	4.48566e+06	4.61569e+06	4.54614e+06	5.95342e+06	7.81087e+06	7.58998e+06	8.12277e+06	6.69493e+06	7.68524e+06	7.98269e+06	7.99548e+06	6.89307e+06	6.38961e+06	7.36031e+06	4.47233e+06	5.64757e+06	4.61314e+06	5.95386e+06	5.69174e+06	6.45246e+06	6.05832e+06	6.07185e+06	4.49396e+06	6.08802e+06	6.20025e+06	6.05716e+06	5.65495e+06	5.06884e+06	5.03145e+06	6.30011e+06	5.57926e+06	5.87758e+06	4.40919e+06	5.05683e+06	4.88715e+06
860		584.371	11.3549	C31 H55 O7 N1 P1	0	0	29196.2	101840	4902.25	88783.3	70681.4	762488	182411	4870.08	0	0	55036.8	36829.1	59079.1	100149	21910.4	6589.84	17550.3	164810	0	100819	0	0	0.0708781	49620.4	4784.9	10062.1	90930.6	0	103128	0	0	26213.1	0	11152.9	14030.1	0	36127.3	152403	107290	15721.6	0.0518181	0
861		680.451	25.1716	C34 H67 O10 N1 P1	830906	1.11421e+06	1.10901e+06	1.08404e+06	1.00296e+06	723953	999401	967502	1.05492e+06	1.01983e+06	987070	1.17009e+06	1.07467e+06	1.15309e+06	617254	720085	509353	966938	1.00151e+06	1.0183e+06	1.02012e+06	1.03117e+06	957521	1.09653e+06	1.0688e+06	990359	840050	754205	874046	865500	831472	1.08287e+06	1.04114e+06	1.03171e+06	916166	844521	792773	867761	731876	891031	860894	931959	1.02647e+06	763123
862		636.46	25.1699	C33 H67 O8 N1 P1	1.16068e+07	1.03825e+07	1.19294e+07	1.21298e+07	1.14722e+07	1.19542e+07	1.21436e+07	1.14352e+07	1.23179e+07	1.02462e+07	1.07109e+07	1.04147e+07	1.13256e+07	1.20358e+07	1.16215e+07	1.27905e+07	1.20443e+07	1.19836e+07	1.2531e+07	1.15696e+07	1.21147e+07	1.23142e+07	1.21618e+07	1.07589e+07	1.08843e+07	1.06376e+07	8.87532e+06	8.49594e+06	9.61695e+06	9.54949e+06	8.50251e+06	1.13311e+07	1.10756e+07	1.12291e+07	1.05656e+07	8.58534e+06	8.56022e+06	8.87532e+06	8.77332e+06	8.40725e+06	8.64321e+06	8.54624e+06	1.07731e+07	1.05876e+07
863		658.442	25.2151	C33 H66 O8 N1 P1 Na1	65692.3	188244	141960	217128	179409	241170	180993	266473	80338.5	20027.2	283118	7069.79	26616.7	110397	154947	313572	259143	265043	232382	119305	221485	192486	140179	49564.2	262191	2189.77	296277	243780	170264	172524	287271	8773.88	7239.5	138340	277569	204909	279524	46688.6	13891.5	195421	285821	44784.8	29179.2	31707.4
864		674.416	25.2039	C33 H66 O8 N1 P1 K1	549218	581130	581753	703674	697786	674358	734887	553381	535079	25494.9	24293.6	36688.4	4684.99	613763	536678	591712	482653	563170	580756	518588	708230	675535	471466	6266.61	8684.71	47555.5	349907	308217	403371	411705	352031	5055.78	6317.87	25335.3	6424.59	390006	366115	376372	340222	362273	358036	32266.8	8429.3	23871.3
865		622.481	30.817	C33 H69 O7 N1 P1	0	0	6295.29	74966.7	6848.33	45987.6	0	192346	0	45505	13850.9	27274	0	20721.6	4236.88	0.0543797	55556.1	17864.7	8707.14	10507.8	14310.9	14514.9	0	0	9841.94	0	0	11712.4	0	0.0986735	22918.2	2.0718e+06	0	0	0	8424.46	15129.7	0	0	91543	421929	0	0	0
866		694.466	26.7641	C35 H69 O10 N1 P1	1.02341e+06	1.4076e+06	1.39406e+06	1.41733e+06	1.28303e+06	1.43895e+06	1.40077e+06	1.35984e+06	1.48859e+06	1.22665e+06	1.35474e+06	1.19176e+06	1.25717e+06	1.41839e+06	1.41704e+06	1.39228e+06	1.41891e+06	1.45821e+06	1.40279e+06	1.09983e+06	1.47129e+06	788383	1.40004e+06	1.15119e+06	1.24137e+06	1.183e+06	1.03344e+06	860872	986008	1.01677e+06	983401	1.21575e+06	1.11168e+06	1.20747e+06	942707	1.0476e+06	1.03675e+06	973537	826747	989444	1.0253e+06	1.05386e+06	1.07357e+06	1.02145e+06
867		672.457	26.8111	C34 H68 O8 N1 P1 Na1	185181	225639	356382	355184	402060	406309	259595	190504	157201	32108.7	379889	28109.3	145696	387757	420482	355476	517838	248557	458058	338671	374786	397836	171192	18349.1	70468.3	362358	417587	324140	246336	386250	318400	63174.1	15190.7	21104.2	8441.38	282878	187398	393562	195103	98520.6	386000	26354.3	51350.1	15487
868		650.476	26.7728	C34 H69 O8 N1 P1	1.56775e+07	1.62675e+07	1.60316e+07	1.78695e+07	1.52189e+07	1.62447e+07	1.59899e+07	1.41152e+07	1.70427e+07	1.16908e+07	1.18252e+07	2.63205e+06	1.02539e+07	1.61909e+07	1.61122e+07	1.37379e+07	1.62186e+07	1.69578e+07	1.74754e+07	1.5841e+07	1.64516e+07	1.31231e+07	1.642e+07	1.2323e+07	1.19863e+07	1.30775e+07	1.25419e+07	1.22837e+07	1.02685e+07	1.34072e+07	1.13771e+07	1.40873e+07	1.1968e+07	1.36733e+07	1.26002e+07	1.22306e+07	1.25806e+07	1.17877e+07	1.3083e+07	1.24959e+07	1.25799e+07	1.32707e+07	1.32308e+07	1.20078e+07
869		688.431	26.8356	C34 H68 O8 N1 P1 K1	785452	864679	826251	1.14598e+06	994150	994312	1.02269e+06	805397	822652	8551.01	12488.9	12133.9	21143.3	826198	819022	852906	790752	919467	883465	803281	1.02584e+06	1.00358e+06	844120	15338	31078.9	13324	609871	521398	593213	621057	547572	11762.6	26275.3	12902	8678.74	558422	557504	542105	562530	543758	502526	12660.1	19214	7738.76
870		664.491	28.3118	C35 H71 O8 N1 P1	8454.51	0	9858.4	295132	12473.4	318951	21275.6	17813.1	108094	4157.95	14740.1	21680	5116.46	83569.8	8742.35	29884.2	185440	454074	0	16634.2	245165	116339	16538.1	0	26079	9182.48	65418.2	40154.8	19923	84055.1	91449.7	43559.8	6402.99	19478	5479.62	63340.5	29248.8	0	17770.1	58480	184457	41120.8	4319.19	0
871		722.498	29.7437	C37 H73 O10 N1 P1	1.11679e+06	94841.9	493026	4.14783e+06	164996	7.34746e+06	291634	639574	1.08092e+06	412052	97767	104250	143203	1.07104e+06	207383	269710	2.5634e+06	1.00723e+07	412133	653637	2.19937e+06	2.23737e+06	811333	3692.79	78268.9	11618.1	2.73768e+06	1.94871e+06	485769	1.24113e+06	1.49254e+06	168104	141950	154241	50783	1.30549e+06	1.21277e+06	34864.1	1.21062e+06	504313	2.68475e+06	1.55382e+06	505960	15204.7
872		700.489	29.7386	C36 H72 O8 N1 P1 Na1	245694	13101.4	179648	1.50216e+06	0	3.08962e+06	350969	125822	171527	21764.4	8540.61	157386	45745.4	370888	39893.5	123935	353416	3.4925e+06	146179	40439.3	874550	231774	184333	0	36509.5	43111.3	1.14852e+06	705301	213535	829098	846121	488407	27692.1	777202	42588.5	468490	351214	33739.2	441908	221270	1.47992e+06	118335	27348.2	0
873		678.507	29.7088	C36 H73 O8 N1 P1	1.65238e+07	2.19466e+06	8.94111e+06	6.81635e+07	2.58158e+06	1.04889e+08	1.33313e+07	9.95809e+06	1.74589e+07	4.69005e+06	1.01647e+07	2.27538e+07	1.31154e+07	1.65171e+07	5.65222e+06	4.61175e+06	4.08893e+07	1.36305e+08	6.00361e+06	1.01032e+07	3.37081e+07	3.19375e+07	1.21007e+07	17981.2	4.82582e+06	7.32478e+06	4.07755e+07	2.87182e+07	6.64797e+06	2.89841e+07	2.87191e+07	1.76442e+07	1.34623e+07	2.51452e+07	4.54546e+06	1.83507e+07	1.74893e+07	4.96128e+06	1.93037e+07	1.11246e+07	4.10637e+07	2.24739e+07	2.97575e+06	125991
874		716.463	29.7436	C36 H72 O8 N1 P1 K1	672409	37979	180143	5.03626e+06	100907	9.24935e+06	702072	135610	770713	5243.62	20412.2	86515.6	49812	650289	198429	90785.5	1.70045e+06	7.65308e+06	222488	313040	2.66736e+06	2.45915e+06	325561	0	10747.6	10686.9	1.76552e+06	1.25767e+06	249712	1.23773e+06	917740	14938.4	13234.8	32255.6	0	925319	772703	135523	532884	340888	2.7566e+06	8115.3	6649.5	0
875		664.528	31.4797	C36 H75 O7 N1 P1	85080.1	157603	64330	118148	13429	218537	31101.6	1.4219e+06	59196.8	6589.43	7026.1	10232.3	57740.7	411327	17887.7	50117.9	309396	124196	56144.5	94038.6	552615	85439.5	35474	4623.16	28813.7	5655.33	76712.9	60051.5	321575	100286	337267	105040	14093.9	13340.8	6416.38	50838.4	21494.9	631203	314448	49425.1	295304	52565.4	9139.17	0.0841129
876		736.513	31.0888	C38 H75 O10 N1 P1	236546	26439.2	35831.8	1.68162e+06	63345.2	1.37116e+06	518309	388955	720657	17307.7	131231	26005.7	44983.9	379512	245672	180656	1.92955e+06	2.62303e+06	299397	508493	862391	988554	308030	2585.08	16005.7	215982	694353	470362	236101	334698	1.22767e+06	417969	22134.9	376607	187429	346204	371175	30939	676553	480563	865634	166884	16690.7	25590.7
877		692.522	31.0451	C37 H75 O8 N1 P1	4.32221e+06	812174	2.50581e+06	2.99234e+07	1.26725e+06	2.08556e+07	1.11851e+07	7.18627e+06	1.05471e+07	6.00248e+06	3.99737e+06	5.78824e+06	9.03825e+06	1.29286e+07	2.92595e+06	4.53131e+06	1.8866e+07	3.1809e+07	3.97667e+06	6.76611e+06	1.82598e+07	1.27342e+07	4.19447e+06	46098.7	3.66079e+06	2.06322e+06	1.01661e+07	7.43345e+06	3.36423e+06	6.77281e+06	1.25511e+07	6.03069e+06	250059	6.86706e+06	1.71939e+06	5.38101e+06	6.28772e+06	1.25684e+06	6.41204e+06	7.47785e+06	1.33912e+07	2.12681e+07	1.96445e+06	370770
878		714.504	31.1087	C37 H74 O8 N1 P1 Na1	55977.3	6431.85	58128.6	887755	10074.9	607203	265473	90062.3	233193	157588	30595	9883.67	34424.8	427554	92994.5	137685	881259	1.14809e+06	98251.5	180034	326220	384131	25784	215235	69052.5	46341.1	346127	232830	69267.4	177700	501355	20220.8	14459.7	122687	43822.8	127034	185171	9111.87	232983	200478	514158	86258.2	67307.1	22068.2
879		690.507	33.3921	C37 H73 O8 N1 P1	4.18602e+06	462132	1.03146e+06	1.73218e+07	483644	3.31889e+07	909469	1.04744e+07	2.18049e+06	90621.8	947541	1.56203e+07	6.18135e+06	5.67625e+06	3.06854e+06	553642	3.23974e+06	1.21161e+07	1.31629e+06	4.57505e+06	3.15306e+07	1.26866e+07	3.56762e+06	227424	4.29809e+06	2.56818e+06	1.26152e+07	1.02263e+07	2.29061e+06	6.74322e+06	1.12531e+07	5.45857e+06	3.06029e+06	1.49929e+06	578152	2.11902e+06	1.77877e+06	641833	8.52316e+06	5.0659e+06	3.50231e+07	331440	3.05893e+06	108281
880	1	688.491	28.4465	C37 H71 O8 N1 P1	10450.4	4654.47	4198.22	169041	0.0653627	103621	16655	14208.8	149229	6932.21	12000	9182.63	33209.5	4860.25	4960.49	3016.69	41273.7	413362	6719.48	4849.91	6597.48	83949.4	6258.35	7804.94	8359.22	6045.9	12180.8	7510.67	21851.3	0	71087.1	5809.85	10115.3	2751.32	4095.19	4104.26	7571.44	3116.63	4876.93	8930.69	14928.3	13073	2935.15	4626.09
881	1	688.491	30.951	C37 H71 O8 N1 P1	8918.28	2834.91	3323.04	9189.82	0	108371	5643.43	18401.8	8076.58	126775	471193	1.28702e+06	1.65467e+06	12811.1	3556.38	4593.34	0	0	2707.81	3997	112499	8109.09	6050.41	56767.9	107561	175531	147243	131222	0.939088	31187.1	4730.75	1.54581e+06	243406	226385	14101.3	3815.75	0	0	122717	69145.4	9998.14	1.99291e+06	287580	12961.4
882		750.529	32.3321	C39 H77 O10 N1 P1	3.79079e+07	1.87366e+07	3.46823e+07	1.27215e+08	1.37478e+07	1.34806e+08	5.19179e+07	4.7973e+07	4.55773e+07	1.26008e+07	1.61277e+07	1.8035e+07	1.99205e+07	5.5444e+07	3.05034e+07	3.54907e+07	1.10861e+08	1.8788e+08	2.90848e+07	4.70584e+07	6.36511e+07	7.96469e+07	3.49939e+07	1.85273e+06	2.40631e+07	2.16194e+07	8.41432e+07	4.61669e+07	1.6936e+07	4.02314e+07	6.49059e+07	2.33554e+07	1.91113e+07	3.05371e+07	267292	2.71172e+07	3.84937e+07	1.02546e+07	3.79727e+07	2.82186e+07	1.08024e+08	2.53893e+07	444129	3.20224e+06
883		728.52	32.3097	C38 H76 O8 N1 P1 Na1	2.09339e+07	1.1834e+07	2.00817e+07	8.33516e+07	9.84908e+06	9.66429e+07	3.33583e+07	1.76987e+07	2.4776e+07	4.99034e+06	1.03554e+07	1.13808e+07	1.04355e+07	3.04981e+07	1.83028e+07	2.01208e+07	7.00627e+07	1.14132e+08	1.72137e+07	2.79217e+07	4.25273e+07	4.79964e+07	2.26059e+07	1.13274e+06	1.24604e+07	9.62612e+06	8.8784e+07	4.44832e+07	1.86833e+07	5.22036e+07	8.252e+07	9.88986e+06	1.13111e+07	1.82902e+07	5.24156e+06	2.92393e+07	3.7684e+07	9.49579e+06	4.0225e+07	2.56863e+07	1.09394e+08	1.32984e+07	7.74871e+06	2.20348e+06
884		744.494	32.3351	C38 H76 O8 N1 P1 K1	5.39247e+07	3.05338e+07	5.4615e+07	2.86474e+08	3.06837e+07	3.04377e+08	1.07585e+08	4.88884e+07	6.56466e+07	108104	334902	3.96153e+06	2.36745e+06	8.0713e+07	4.74964e+07	5.29907e+07	2.07438e+08	3.56623e+08	4.58113e+07	7.60068e+07	1.39899e+08	1.55259e+08	5.96038e+07	230503	428155	3.84505e+06	1.50979e+08	7.79104e+07	4.0835e+07	8.33367e+07	1.58366e+08	650071	4.04873e+06	7.25872e+06	77552.6	4.97606e+07	6.60777e+07	1.74517e+07	7.01195e+07	4.28093e+07	1.78476e+08	569906	2.21756e+06	125675
885	1	706.538	32.3247	C38 H77 O8 N1 P1	5.41639e+08	3.13894e+08	5.79913e+08	2.76905e+09	2.63603e+08	3.2509e+09	9.85511e+08	7.37556e+08	6.7687e+08	2.14389e+08	3.28898e+08	5.0121e+08	5.95555e+08	9.23652e+08	4.43139e+08	4.92825e+08	2.26126e+09	3.38607e+09	4.36012e+08	7.62259e+08	1.43869e+09	1.67336e+09	5.87953e+08	2.8039e+07	6.01354e+08	4.42669e+08	1.82147e+09	8.98291e+08	3.67918e+08	1.07985e+09	1.8996e+09	4.63239e+08	5.18794e+08	8.99143e+08	1.54057e+08	7.55921e+08	7.93406e+08	1.90001e+08	8.54839e+08	6.09526e+08	2.96379e+09	5.35599e+08	2.53492e+08	5.00964e+07
886	1	706.538	33.5445	C38 H77 O8 N1 P1	3.42609e+06	406384	917617	311826	188274	1.50728e+06	854571	267543	284734	243205	93397.7	173015	141972	1.02017e+06	559412	703109	676465	515386	197355	645896	2.62486e+07	1.3411e+06	309170	185596	390519	51041.8	777983	496847	1.34426e+06	347082	4.31842e+07	154370	47717.4	255672	151194	923321	1.14409e+06	772957	160353	1.31262e+07	1.13032e+06	169101	957941	42064.2
887		736.55	33.8618	C39 H79 O9 N1 P1	418433	63305.3	140894	1.1623e+06	285197	498248	676823	1.35041e+06	311665	38617.2	47281.5	69230.3	98733.2	1.38752e+06	102945	220604	1.04152e+06	1.6605e+06	244703	253539	3.75592e+06	1.39577e+06	224016	9977.79	112529	58158.2	1.51387e+06	539620	2.71687e+06	460337	1.09029e+06	88208.1	25005.9	40152.3	65709.7	739897	423578	68442.8	542004	247116	1.37804e+06	71282.3	320061	7950.6
888		692.559	33.8161	C38 H79 O7 N1 P1	7.47192e+06	1.74652e+06	1.10417e+07	2.20274e+07	5.83801e+06	3.28441e+07	1.49263e+07	7.59105e+07	7.37064e+06	4.29304e+06	4.135e+06	1.11425e+06	5.20691e+06	2.37896e+07	7.52882e+06	8.57574e+06	2.27465e+07	3.03154e+07	6.31447e+06	1.00443e+07	8.13921e+07	2.97618e+07	4.91896e+06	41564.9	1.27911e+07	4.06461e+06	3.3595e+07	1.31203e+07	4.13652e+07	1.37193e+07	2.92712e+07	8.10696e+06	5.9343e+06	1.96282e+07	4.249e+06	1.38555e+07	9.03766e+06	1.90098e+06	1.95747e+07	9.20739e+06	5.67372e+07	2.21627e+07	7.38431e+06	1.18599e+06
889		748.513	30.2873	C39 H75 O10 N1 P1	494278	110852	259230	1.13839e+07	484652	1.19018e+07	771513	2.11251e+06	450786	50404.9	213824	128164	951162	1.13638e+06	208106	157572	1.28777e+06	8.44683e+06	307166	938608	6.44706e+06	5.59564e+06	705418	7227.82	2.43769e+06	1.16953e+06	6.70424e+06	4.61353e+06	306236	722960	1.06879e+06	348337	61017.2	2.12818e+06	384934	659171	28620.3	191894	1.25131e+06	36804.6	2.47896e+06	235544	65511.2	18924.4
890	1	704.522	30.2681	C38 H75 O8 N1 P1	2.80257e+07	3.08942e+06	4.91542e+06	1.48154e+08	6.22798e+06	1.5433e+08	1.12375e+07	4.16616e+07	2.78113e+07	130837	5.06682e+06	1.32732e+07	1.3193e+07	3.42401e+07	4.26465e+06	2.77724e+06	1.95071e+07	9.84272e+07	6.98729e+06	1.28123e+07	8.292e+07	7.29377e+07	2.81415e+07	137785	6.4134e+06	4.50343e+06	1.65777e+08	6.21828e+07	1.42504e+07	4.0569e+07	6.93188e+07	1.1874e+07	1.06366e+06	5.81793e+07	5.20167e+06	2.9766e+07	9.07272e+06	3.15726e+06	1.9178e+07	2.2197e+07	4.62387e+07	1.73362e+07	5.7568e+06	1.92369e+06
891		726.504	30.2811	C38 H74 O8 N1 P1 Na1	939076	80150	421114	384824	157048	4.67718e+06	1.23074e+06	1.04068e+06	200010	118581	23550.4	242950	262014	1.27642e+06	68433.6	88398.1	3.01752e+06	8.99201e+06	58882.6	393004	2.68971e+06	2.15858e+06	266435	7795.15	27524.3	32530.8	6.71693e+06	2.56791e+06	378424	1.69783e+06	2.76868e+06	192008	1.00635e+06	2.0531e+06	53058.2	1.06792e+06	1.23155e+06	32603.1	1.64184e+06	443245	1.54733e+06	81933.7	101268	5678.71
892		742.478	30.2301	C38 H74 O8 N1 P1 K1	1.74747e+06	95427.9	75192.6	3.70799e+06	258189	1.41291e+07	805653	2.1118e+06	1.57385e+06	23328.9	10658.5	10884.2	31640.8	978228	148077	165835	1.01011e+06	7.11094e+06	234640	498932	7.3111e+06	5.63051e+06	323663	0	5046.89	13716.7	9.64416e+06	3.57418e+06	683392	2.13735e+06	4.05435e+06	92276.3	214710	532975	6318.28	690725	63575.9	150451	2.19817e+06	1.39201e+06	1.86933e+06	15938.9	70704.4	0
893		748.513	31.2358	C39 H75 O10 N1 P1	182377	18502.4	17767.2	998886	12478.5	473765	267466	92456.7	48108.5	16218.5	18828.1	33063.3	38379.6	127586	56868.9	298151	715760	108962	16709.6	108205	141613	94003.3	92123.5	2512.03	58139.4	12313.1	200731	109078	10111.7	36343.7	55500.8	19277.4	39417.8	29846.9	82708.4	65620.4	15741.5	0	103603	12829.4	207220	65691.7	8729.19	3907.77
894	1	704.522	31.1745	C38 H75 O8 N1 P1	5.59495e+06	124832	708584	5.29175e+06	230411	4.13055e+06	4.50197e+06	1.35852e+06	1.64771e+06	151136	72552.8	769990	68913.7	1.03289e+06	502864	3.86098e+06	1.3889e+07	8.09864e+06	702936	35615.2	799888	2.57193e+06	889681	17143.6	270046	547061	2.46647e+06	1.0053e+06	415074	852998	917170	1.14566e+06	216946	1.15148e+06	29428.8	584683	615012	92451	337461	459558	3.54075e+06	589845	258677	37026.5
895		704.522	34.4512	C38 H75 O8 N1 P1	139641	133983	81186.3	1.62041e+06	199305	2.73667e+06	412952	78037.9	63093.8	1.18351e+06	541776	896032	2.03473e+06	1.0558e+06	136153	331928	583860	319945	184960	146793	2.99888e+06	1.98108e+06	291543	38257	678237	243293	151481	462490	104583	587994	1.16949e+06	4.85687e+06	907744	1.189e+06	568948	137437	593413	152218	921367	2.02148e+06	4.22236e+06	5.22105e+06	501399	250549
896		690.543	33.525	C38 H77 O7 N1 P1	8.83974e+06	1.94945e+06	3.31532e+07	1.71942e+07	5.02706e+06	2.30722e+07	3.56464e+07	3.31893e+07	1.58421e+07	372416	1.72572e+07	2.0236e+07	3.803e+06	1.14776e+07	1.0637e+07	1.1288e+07	1.2348e+07	1.51034e+07	3.61029e+06	1.94549e+07	2.45996e+07	3.00955e+07	4.87551e+06	1.05387e+06	1.34088e+07	6.60985e+06	9.38581e+06	8.91415e+06	1.56937e+07	1.02716e+07	6.46209e+07	2.03814e+07	2.06663e+06	5.6158e+07	9.29076e+06	2.66845e+07	1.25678e+07	2.43451e+06	1.41889e+07	1.09658e+07	1.51445e+08	3.5907e+07	1.00836e+07	1.15887e+06
897		734.534	33.5438	C39 H77 O9 N1 P1	257652	29434.2	611617	674203	61506.5	696778	1.86875e+06	576279	135673	11697	186378	240638	192107	259304	52188.7	300293	340767	673957	31979	127965	1.12907e+06	1.12885e+06	105421	6461.54	34435.9	27705.8	524403	350277	820890	416239	2.19156e+06	285522	12358.7	97906.4	74383.1	1.23954e+06	189977	58922.4	605950	239035	3.99118e+06	521158	65538.5	15875.2
898	1	702.507	28.678	C38 H73 O8 N1 P1	17278	10334.8	10195.7	46797.5	41518.9	67007.3	22327.3	185045	63515	10841	39011.9	47418.8	69339.3	64608	19647.7	12976.5	1.65163e+06	5.3329e+06	27450.3	32648	82562	1.12731e+06	106874	3079.67	8415.43	7437.14	66493.2	356312	28143.4	35355.2	37579.2	18149	13216	157077	25762.5	38206.7	11372.7	16111	39024	30112.1	28995.8	38615.1	229410	0
899	1	702.507	29.5229	C38 H73 O8 N1 P1	1.2475e+06	21080	153089	484030	30249.1	300251	508557	328987	83327.1	6815.58	83542	21559.9	27459.2	220936	58231.7	110171	1.00027e+06	3.69745e+06	140941	809289	38344.9	1.87427e+06	53960	0	29478.2	24269.6	946468	75390.2	58278.4	110052	76371.4	80256.5	68273.3	241553	61615.1	71012	29106	11028.9	72639.9	30477.5	111297	138586	9325.83	0
900		764.545	33.5417	C40 H79 O10 N1 P1	7.32723e+06	2.44636e+06	8.0112e+06	2.70172e+07	4.95915e+06	1.45565e+07	1.58665e+07	1.52565e+07	1.29932e+07	3.14234e+06	1.9105e+06	240813	1.62131e+06	1.46432e+07	9.1129e+06	1.29165e+07	2.78893e+07	2.38666e+07	5.54448e+06	1.38139e+07	1.55194e+07	1.31295e+07	6.11353e+06	81963.2	1.1073e+06	2.07007e+06	1.51195e+07	8.03875e+06	7.48535e+06	8.54438e+06	1.79739e+07	1.78348e+06	1.9206e+06	120327	1.53514e+06	5.67277e+06	1.33179e+07	1.87127e+06	9.31775e+06	1.07438e+07	1.3655e+07	5.23529e+06	2.13237e+06	77727.9
901		742.536	33.5928	C39 H78 O8 N1 P1 Na1	3.64125e+06	1.2267e+06	3.10453e+06	1.09858e+07	2.16835e+06	6.05456e+06	3.72364e+06	3.86276e+06	4.86557e+06	1.31684e+07	8.4742e+06	1.07729e+07	9.92007e+06	7.07503e+06	3.45242e+06	6.15794e+06	9.06199e+06	1.29061e+07	3.37634e+06	6.55683e+06	6.28801e+06	4.0043e+06	3.23873e+06	1.62165e+06	2.09539e+07	1.00673e+07	1.11624e+07	5.50864e+06	4.41119e+06	5.13481e+06	1.0686e+07	1.04779e+07	1.37741e+07	7.68052e+06	4.20833e+06	3.76524e+06	1.00582e+07	1.29503e+06	8.17585e+06	1.23516e+07	3.64796e+06	4.47707e+06	7.44788e+06	3.21005e+06
902	1	720.554	33.5203	C39 H79 O8 N1 P1	9.79335e+07	5.27791e+07	1.47356e+08	5.73144e+08	7.78262e+07	3.48896e+08	3.5073e+08	4.20036e+08	2.08203e+08	1.38599e+08	2.90961e+07	1.32229e+07	3.04457e+08	2.74345e+08	1.45023e+08	2.52411e+08	5.76575e+08	3.99646e+08	1.19685e+08	2.18161e+08	3.59312e+08	3.41196e+08	1.12726e+08	6.70914e+06	2.10775e+08	1.42877e+08	2.65978e+08	1.29177e+08	1.60994e+08	1.57079e+08	4.30827e+08	1.20241e+08	1.32533e+08	9.39652e+07	6.36176e+07	9.52175e+07	2.43199e+08	4.46606e+07	2.00452e+08	2.51076e+08	4.67265e+08	2.54134e+08	7.07121e+07	3.45072e+07
903	1	720.554	34.4377	C39 H79 O8 N1 P1	85373.8	66556.7	200610	672401	158699	393635	16787.3	975916	319581	162442	346224	128715	358664	243002	117264	131004	404307	537168	78015.4	214041	416824	61871.9	168583	23130.2	368081	294226	176403	214459	172797	59062.7	267476	633054	376666	93223	139331	207679	366160	40396.7	226835	528342	634954	149004	245654	86372
904		720.554	37.2762	C39 H79 O8 N1 P1	1.45722e+06	1.33599e+06	1.31978e+06	4.00932e+06	1.21308e+06	7.35912e+06	1.33605e+06	1.07472e+07	1.83693e+06	3.2241e+06	3.41429e+06	1.79796e+06	260012	3.06134e+06	2.19663e+06	3.06107e+06	4.41927e+06	1.79839e+06	1.3199e+06	1.44529e+06	2.31219e+06	1.02256e+07	1.382e+06	14210.4	202528	3.67392e+06	2.04026e+06	2.77101e+06	2.40028e+06	1.97362e+06	2.18157e+06	5.78186e+06	2.34745e+06	5.20266e+06	213389	1.32478e+06	1.84554e+06	689942	3.29046e+06	2.57075e+06	1.66016e+07	2.45704e+06	3.23287e+06	1.34011e+06
905		706.575	34.9524	C39 H81 O7 N1 P1	2.35802e+06	216729	2.89494e+06	1.02195e+07	4.92912e+06	7.25973e+06	3.12088e+06	6.79879e+07	4.4014e+06	3.23944e+06	853332	779557	604763	1.02916e+07	2.55209e+06	4.73067e+06	1.1306e+07	1.06828e+07	2.34848e+06	4.68375e+06	3.44696e+07	1.45037e+07	3.54405e+06	433502	9.74733e+06	477750	2.00433e+07	2.06582e+06	3.30535e+07	5.42089e+06	2.19242e+07	1.59871e+06	698996	752898	2.81849e+06	1.03616e+07	2.70343e+06	194723	8.94586e+06	1.94651e+07	1.01546e+07	1.99776e+07	865956	229570
906		762.529	31.6562	C40 H77 O10 N1 P1	641647	128186	97421.6	1.5942e+06	65617.7	40176	48975.3	2.11678e+06	377869	17342.5	176702	311319	450589	1.64145e+06	19876.1	44726.3	960868	4.66729e+06	667911	1.47725e+06	1.28708e+06	1.10945e+06	228547	12502.4	97763.7	19681.3	2.17531e+06	662983	45966.7	630503	48928.6	255717	21568.8	1.00754e+06	15694.6	20438.3	158756	64174.7	57603.7	1.47863e+06	244897	362921	15201.6	25387.9
907		740.52	31.6647	C39 H76 O8 N1 P1 Na1	14631.8	19394.8	65885.8	141238	24765.4	63383.7	9163.59	1.83708e+06	37158.2	312244	200229	664219	1.13619e+06	1.20936e+06	236838	427337	273655	1.99466e+06	118531	115954	882743	527144	183140	4175.01	250014	20168.9	42617.2	172591	253877	50096.2	624413	383682	335727	103709	140988	26530.5	36680.8	40271.5	28402.4	1.18261e+06	442734	1.13768e+06	20986.6	16138.1
908	1	718.538	31.632	C39 H77 O8 N1 P1	2.26902e+06	1.29178e+06	1.75616e+06	4.24082e+07	1.94692e+06	4.06542e+07	9.72403e+06	4.32446e+07	3.54391e+06	7.45655e+06	1.02138e+07	1.30834e+07	7.69893e+06	3.39021e+07	8.30779e+06	2.77718e+06	2.35958e+07	6.05367e+07	1.00629e+07	1.90503e+07	3.6315e+07	2.53181e+07	8.7365e+06	99636.2	763890	6.49549e+06	4.49363e+06	1.53138e+07	3.20838e+06	9.05202e+06	3.9236e+07	5.40788e+06	8.91017e+06	2.21228e+07	4.52222e+06	160059	272801	2.10969e+06	2.07936e+07	1.26134e+07	1.92111e+07	6.3805e+07	1.33208e+06	1.52241e+06
909	1	718.538	32.4454	C39 H77 O8 N1 P1	3.5484e+06	1.06421e+06	3.76256e+06	1.64668e+07	748751	1.13909e+07	5.23451e+06	2.78987e+06	4.84748e+06	190513	131341	201553	352341	6.98387e+06	2.89617e+06	4.40916e+06	3.48989e+07	1.43662e+07	2.77476e+06	5.76468e+06	2.73784e+06	9.27772e+06	2.15824e+06	3097.2	944544	228186	4.44309e+06	2.63032e+06	1.62884e+06	2.00826e+06	7.8527e+06	192133	644440	589365	97104.9	1.80027e+06	2.42005e+06	698177	3.742e+06	2.17575e+06	5.25959e+06	1.94336e+06	93702.4	42993.6
910		704.559	34.675	C39 H79 O7 N1 P1	1.88268e+06	230983	1.23711e+07	5.04516e+06	2.37447e+06	6.96523e+06	2.17233e+07	2.35577e+07	6.62513e+06	1.37272e+06	2.14101e+06	5.33679e+06	5.97398e+06	1.11199e+07	4.50962e+06	5.46047e+06	5.97543e+06	1.66729e+06	540648	4.38984e+06	7.15981e+06	1.30039e+07	590751	214488	4.45326e+06	2.94865e+06	2.48316e+06	2.67475e+06	8.95735e+06	3.55615e+06	2.9623e+07	2.4026e+06	3.04603e+06	1.09873e+07	5.94283e+06	1.18881e+07	3.91718e+06	182530	8.225e+06	8.34935e+06	3.94402e+07	1.07879e+07	1.5812e+06	161990
911		716.522	31.1789	C39 H75 O8 N1 P1	1.1542e+06	408679	419330	7.45467e+06	308855	4.45999e+06	382522	1.77244e+06	4.33984e+06	666709	31069	27137.5	1.76524e+06	1.78025e+06	203926	1.26288e+06	5.54933e+06	8.38285e+06	780678	662343	251931	4.79824e+06	418512	19742.9	93296.4	10634.8	1.53621e+06	1.08468e+06	1.65858e+06	44051.6	4.04259e+06	106961	80836.9	240761	30860.6	601904	1.32876e+06	358945	1.44355e+06	945044	3.57275e+06	1.055e+06	42643	9845.4
912		702.543	36.4468	C39 H77 O7 N1 P1	94041.9	114025	165111	204825	68786.6	396073	1.02158e+08	387747	111192	1.43714e+08	1.03054e+08	1.57695e+08	1.86687e+08	217702	279478	151481	182917	124711	102575	264121	321063	127564	208228	3.97775e+07	1.45133e+08	1.69135e+08	173171	166081	423048	9.18523e+07	91545	2.1791e+08	1.28729e+08	1.81531e+08	1.43979e+08	8.60843e+07	9.10972e+07	89892.1	9.06943e+07	528023	8.03387e+08	3.14549e+08	8.50589e+07	5.29467e+07
913		714.507	32.0931	C39 H73 O8 N1 P1	371993	122719	238289	2.98281e+06	370423	7.60254e+06	696456	2.72278e+06	725926	194623	96464.1	282715	123628	3.77767e+06	609112	142272	1.46416e+06	2.40663e+06	1.31172e+06	1.41913e+06	6.401e+06	739511	722734	22453.9	307413	292520	1.87711e+06	3.14788e+06	637119	729739	1.94662e+06	751918	55632.1	558871	324205	322497	556485	176674	2.686e+06	1.29555e+06	7.69957e+06	440278	676991	33299.7
914	1	700.528	30.0277	C39 H75 O7 N1 P1	22990	1597.22	3359.43	6301.57	0	6558.53	5390.84	20287.7	9413.5	4136.24	0.0895563	5421.52	20457.5	6341.13	1558.27	26049.6	10840.4	0	1960.25	2.61628e+06	0	17405.6	6488.1	4023.59	32545.4	2558.79	0	0	10668.2	0	0	9793.98	2565.63	14421.9	9386.69	11872.7	12428.2	0.0982103	2257.95	0	163797	0	9324.82	4239.65
915	1	700.528	34.2499	C39 H75 O7 N1 P1	0	31861.2	0	30515.6	0	0	0	0	0	1.57258e+06	2.23626e+06	3.02998e+06	5.90198e+06	0	0	0	0	43868.1	0	0	159617	0	19002.5	604602	315741	859382	0	124592	0	0	158854	2.39773e+06	810466	2.18637e+06	376222	16079.3	0	77966.2	140471	39.6583	998221	8.82542e+06	1.9063e+06	299098
916		694.481	31.2207	C39 H69 O7 N1 P1	0	0	0	19290	0	50287.5	0	0	9212.68	0.926378	7888.34	0	37463.1	0	0	32950.6	0	0	0	0	0	11899.1	0	0	0.731105	7205.52	0	0	8962	0	13072.5	27804.4	0	12473.1	0	0	0	0	0	0.00891359	722558	0.0894168	0	0.0547812
917		734.569	31.2556	C40 H81 O8 N1 P1	21358	88771.9	20312.2	165440	19963.9	108174	37722.7	3.6602e+06	21048.8	378774	82968.7	26947.5	565907	82138.6	9535.94	14812.3	33137.5	40251.3	10655.2	31554.3	16920.6	23395.6	7212.32	9724.64	37419.2	27031.9	25081.8	12047.6	707467	4781.41	42727.1	90848.8	66995.4	92150	8574.8	180955	8906.3	16202	62744.9	871514	550172	12026.9	87878.6	2347.65
918		756.551	32.0461	C40 H80 O8 N1 P1 Na1	6.73286e+06	3.8636e+06	9.59143e+06	2.50459e+07	1.72616e+06	3.10618e+06	2.19745e+06	2.14511e+08	3.14263e+06	1.87172e+07	3.4722e+07	2.8308e+07	3.12542e+07	2.41277e+06	5.22632e+06	2.3605e+06	4.02792e+06	3.28938e+06	1.92574e+06	4.54439e+06	4.67935e+08	1.4419e+07	9.23566e+06	1.43953e+06	4.82339e+07	2.25621e+07	1.08547e+06	3.63439e+06	3.97815e+06	165323	3.40938e+07	8.99008e+07	5.05746e+07	3.58615e+07	5.77458e+06	6.95597e+07	6.41195e+06	3.23046e+07	1.15115e+07	2.64333e+06	2.02342e+07	4.9353e+07	3.81952e+07	841151
919		756.551	34.6533	C40 H80 O8 N1 P1 Na1	1.28034e+08	1.0263e+08	1.20831e+08	2.01702e+08	9.83479e+07	1.83853e+08	1.41685e+08	1.1542e+08	1.21854e+08	2.0553e+07	4.87354e+07	3.28739e+07	2.89715e+07	1.16807e+08	1.28915e+08	1.18363e+08	3.81939e+07	1.79953e+08	8.25581e+07	1.44838e+08	1.07719e+08	1.46088e+08	1.37641e+08	1.28873e+07	3.52906e+07	1.41844e+07	1.36155e+08	2.20603e+08	1.56947e+08	2.48568e+08	3.10194e+08	1.55428e+07	3.97755e+07	2.09517e+07	2.43977e+07	1.31076e+08	3.16866e+08	9.11817e+07	2.06484e+08	1.61589e+08	1.95544e+08	2.68299e+07	3.24042e+07	1.46645e+07
920		778.56	34.6767	C41 H81 O10 N1 P1	2.11434e+08	1.81466e+08	2.58306e+08	5.47903e+08	1.55024e+08	4.37164e+08	2.92543e+08	3.19106e+08	2.12356e+08	5.21993e+06	2.16676e+07	1.7322e+07	7.74602e+07	2.43194e+08	2.28549e+08	2.61498e+08	4.97901e+08	4.17365e+08	1.45001e+08	2.62978e+08	2.72926e+08	3.72541e+08	2.4383e+08	1.73399e+07	2.64269e+07	3.77339e+07	5.57663e+08	1.84694e+08	1.61037e+08	2.23197e+08	3.13592e+08	2.01424e+07	9.60652e+06	1.29455e+07	3.08789e+06	1.63567e+08	3.41661e+08	7.90067e+07	2.27233e+08	1.41535e+08	3.57668e+08	5.20943e+07	2.44949e+07	1.90562e+07
921	1	734.569	34.6508	C40 H81 O8 N1 P1	2.7741e+09	3.55026e+09	4.45777e+09	1.09268e+10	2.50318e+09	1.02523e+10	5.82109e+09	6.78598e+09	3.51327e+09	1.55114e+09	2.99683e+09	2.63064e+09	3.32307e+09	4.29718e+09	4.08401e+09	4.73599e+09	1.00561e+10	7.50031e+09	2.34442e+09	5.28024e+09	5.24656e+09	7.94461e+09	3.96144e+09	5.26823e+08	4.65056e+09	3.93937e+09	1.09434e+10	3.90959e+09	3.00262e+09	4.48369e+09	7.4226e+09	3.58099e+09	3.58069e+09	2.36887e+09	1.40203e+09	2.50521e+09	5.88627e+09	1.54959e+09	5.31492e+09	2.89406e+09	1.02856e+10	9.12124e+08	2.57028e+09	5.93359e+08
922		772.525	34.6589	C40 H80 O8 N1 P1 K1	5.37427e+08	4.60156e+08	5.52654e+08	1.22914e+09	5.78468e+08	1.09095e+09	8.69895e+08	5.61711e+08	5.15911e+08	4.27667e+06	1.33977e+07	1.08067e+07	1.98882e+07	5.14654e+08	5.50217e+08	5.39368e+08	1.7915e+08	3.09046e+08	3.79669e+08	6.39385e+08	2.94798e+08	9.16376e+08	5.88658e+08	3.13889e+06	1.07522e+07	2.24774e+06	1.41148e+09	7.86175e+08	5.87334e+08	8.20552e+08	6.61245e+08	1.93167e+07	7.10604e+06	1.30269e+07	9.17274e+06	4.04111e+08	8.43076e+08	2.28529e+08	8.27815e+08	4.04638e+08	3.35687e+08	9.21611e+06	1.47071e+07	1.64781e+06
923	1	734.569	36.5576	C40 H81 O8 N1 P1	224100	308701	418079	1.11291e+06	39640.4	700801	189796	332960	805261	1.63057e+07	2.05699e+07	79497.2	458823	2.74153e+07	170705	3.41784e+07	5.759e+07	4.41734e+07	508511	2.67078e+07	590369	121454	1.09226e+06	76774.1	507595	126203	916053	364768	567927	302448	1.05529e+06	464586	240662	306388	156804	3.77453e+07	1.06857e+06	1.42934e+07	1.99096e+07	880038	1.71062e+06	85771.8	534249	27599
924		764.581	36.073	C41 H83 O9 N1 P1	5.35716e+06	2.92864e+06	8.87935e+06	1.40662e+07	7.22529e+06	1.23867e+07	1.54188e+07	3.83305e+07	5.00759e+06	130061	849817	157145	256170	1.33484e+07	8.3178e+06	7.29686e+06	9.75058e+06	1.33563e+07	4.6493e+06	1.1011e+07	2.16169e+07	1.75013e+07	6.51941e+06	199909	412246	239103	1.91244e+07	4.48538e+06	2.60813e+07	1.05939e+07	4.18955e+06	291066	86892.6	1.7744e+06	156160	9.80566e+06	8.0632e+06	1.43555e+06	1.05561e+07	1.72173e+06	1.23842e+07	1.2548e+06	535757	677296
925		720.59	36.0307	C40 H83 O7 N1 P1	1.08057e+08	4.56569e+07	1.49986e+08	2.53863e+08	1.14859e+08	3.25955e+08	2.33531e+08	7.33264e+08	9.80164e+07	4.99413e+07	6.67617e+07	1.07026e+08	9.96816e+07	2.65134e+08	1.86499e+08	1.59138e+08	2.40739e+08	2.00207e+08	6.48221e+07	1.59439e+08	3.7595e+08	3.98174e+08	9.50885e+07	1.60554e+07	1.97825e+08	9.37647e+07	3.87611e+08	9.62327e+07	4.83358e+08	2.35119e+08	3.37873e+08	8.7778e+07	8.64366e+07	8.69275e+07	6.11125e+07	1.97154e+08	2.14485e+08	2.46113e+07	2.2469e+08	1.06444e+08	4.99104e+08	9.11804e+07	6.94994e+07	2.6527e+07
926		758.546	36.0807	C40 H82 O7 N1 P1 K1	1.23002e+07	5.16335e+06	2.2855e+07	5.48413e+07	2.17198e+07	5.5706e+07	5.03568e+07	8.49549e+07	1.08183e+07	8667.38	77195.6	71030.1	119236	4.24064e+07	2.26331e+07	1.59524e+07	3.16726e+07	3.22043e+07	1.05254e+07	2.29826e+07	8.26321e+07	4.53608e+07	1.2766e+07	7423.55	23688.5	12947.3	4.59186e+07	9.9872e+06	6.63813e+07	2.57401e+07	4.81795e+07	20217.1	77112.1	21239.6	17397.9	2.28236e+07	2.35518e+07	1.37461e+06	2.39444e+07	1.54742e+07	2.08114e+07	20034.4	22003.4	18399.7
927		742.572	36.081	C40 H82 O7 N1 P1 Na1	3.34452e+06	1.70989e+06	5.44907e+06	9.89819e+06	5.25231e+06	8.90118e+06	7.26617e+06	1.96741e+07	2.84041e+06	1.11969e+06	202273	217654	698791	1.17598e+07	5.23495e+06	4.2045e+06	8.73307e+06	9.41198e+06	3.0553e+06	7.0807e+06	1.413e+07	1.01475e+07	3.76185e+06	269633	598305	499971	2.19058e+07	4.68094e+06	2.42015e+07	9.3258e+06	1.35686e+07	115540	1.49199e+06	257497	39248.2	6.49818e+06	8.37443e+06	625504	8.33436e+06	4.16431e+06	8.94683e+06	607036	216512	20047.8
928		776.545	32.846	C41 H79 O10 N1 P1	2.08635e+07	4.63706e+07	2.01844e+07	3.15103e+08	2.95193e+07	2.00097e+08	5.03444e+07	1.58721e+08	1.70545e+07	8.44104e+06	1.59173e+07	3.3846e+07	2.85422e+07	1.03525e+08	1.92653e+07	1.90379e+07	5.04595e+07	2.48803e+08	6.16386e+07	1.36886e+08	2.2537e+08	1.85673e+08	7.95448e+07	519093	1.57812e+07	4.15813e+06	2.53251e+08	1.03511e+08	3.51202e+07	6.71032e+07	1.5934e+08	2.3224e+07	764386	3.33955e+06	4.10786e+06	4.68493e+07	6.90745e+07	1.86336e+07	1.22059e+06	5.92618e+07	1.32098e+08	4.21937e+07	1.27759e+06	2.49843e+06
929		754.536	32.8332	C40 H78 O8 N1 P1 Na1	4.71185e+07	2.58597e+07	1.04541e+07	1.67559e+08	1.53403e+07	1.12518e+08	2.63862e+07	8.56524e+07	3.31427e+07	3.79369e+06	9.74019e+06	488370	1.81548e+07	5.76717e+07	9.67026e+06	9.29642e+06	2.49124e+07	1.39627e+08	3.546e+07	7.75408e+07	1.22931e+08	1.04213e+08	4.23167e+07	982194	6.03038e+06	1.02562e+07	1.51181e+06	9.30502e+07	3.30266e+07	5.88394e+07	1.44934e+08	7.91862e+06	1.11566e+07	1.5599e+07	6.44468e+06	4.61197e+06	1.98001e+07	1.51104e+07	6.97344e+07	5.48331e+07	2.86493e+07	2.01283e+07	2.11287e+06	275454
930		770.51	32.8469	C40 H78 O8 N1 P1 K1	3.28483e+07	8.06903e+07	3.91794e+07	2.82206e+08	6.35649e+07	5.96933e+08	1.24117e+08	3.08137e+08	1.03311e+08	1.90292e+06	2.76282e+06	6.85138e+06	4.86082e+06	1.96353e+08	3.49815e+07	3.05312e+07	1.18676e+08	2.64455e+08	4.3146e+07	2.62816e+08	3.1607e+08	5.42004e+08	1.22552e+08	350410	1.42176e+06	1.73796e+06	4.68199e+08	2.38823e+08	8.69758e+07	4.52087e+07	4.05129e+08	5.94446e+06	1.44887e+06	6.64159e+06	1.0563e+06	1.04188e+08	1.56578e+08	707013	1.86481e+08	2.50198e+06	4.56645e+08	8.48705e+06	1.19639e+06	471827
931		732.554	32.8655	C40 H79 O8 N1 P1	1.54323e+09	6.56839e+08	3.38731e+08	5.83347e+09	3.92741e+08	1.98128e+09	7.35613e+08	1.44389e+09	1.00661e+09	3.36723e+08	2.70617e+08	6.83207e+08	5.42443e+08	7.19364e+08	2.99171e+08	2.31867e+08	6.69253e+08	3.72319e+09	3.69708e+08	8.40288e+08	1.91826e+09	3.50987e+09	5.14987e+08	4.21686e+07	2.60956e+08	7.19008e+07	5.53203e+09	9.68487e+08	7.99468e+08	1.18567e+09	3.99495e+09	5.85906e+09	2.11587e+08	1.71449e+09	2.54962e+08	2.85071e+08	1.36239e+09	6.55182e+06	5.98118e+08	1.17836e+09	3.78976e+08	1.48211e+09	4.16223e+07	8.07875e+06
932		732.554	36.5534	C40 H79 O8 N1 P1	2.43617e+06	1.94091e+06	58303.8	8.31366e+06	1.82146e+06	1.5101e+07	2.79605e+06	1.40835e+07	4.56272e+06	2.64659e+07	4.96187e+06	2.56058e+06	6.76169e+06	33039.2	3.90825e+06	6.90244e+06	9.87222e+06	3.14932e+06	4.95966e+06	4.52339e+06	9.74767e+06	2.45638e+07	780747	1.04256e+06	6.60336e+06	3.92734e+06	1.17811e+06	3.3262e+06	3.18295e+06	2.63789e+06	7.94576e+06	3.17467e+07	3.35403e+06	4.84346e+06	3.70441e+06	1.24966e+06	1.49754e+06	1.15147e+06	2.27283e+06	1.16283e+07	3.24012e+07	1.78145e+07	2.25398e+06	2.24433e+06
933		762.565	34.3418	C41 H81 O9 N1 P1	562469	358886	88127.1	1.70901e+06	98121.9	1.02224e+06	426864	1.427e+07	36748.2	18282.8	179427	984175	40054.5	2.30087e+06	32053.2	414131	186436	1.15322e+06	165433	372029	1.92729e+07	3.94343e+06	666019	24687.2	229386	117437	6.30571e+06	1.95506e+06	205392	34794.6	223794	332622	97083.4	405216	99116.1	249002	98933.7	44000.9	1.66736e+06	181942	2.1088e+06	3.22898e+06	154756	6116.74
934		718.575	34.3585	C40 H81 O7 N1 P1	8.85617e+06	5.45105e+06	1.07522e+07	471461	1.07587e+07	2.24917e+07	5.24691e+07	2.96113e+08	4.26135e+06	1.85105e+06	5.62773e+06	2.16698e+07	7.13308e+06	4.96759e+07	1.03596e+07	65998	1.49338e+07	3.06606e+07	4.84786e+06	1.2013e+07	4.13742e+08	3.70792e+07	7.67105e+06	796513	5.19718e+06	1.47185e+06	5.7467e+07	2.66109e+06	3.10079e+06	519670	4.62477e+06	4.14864e+07	4.30804e+06	6.84755e+07	9.9527e+06	2.74648e+07	938375	397448	1.42882e+06	810477	7.90487e+07	1.37444e+08	2.17801e+06	2.87778e+06
935	1	756.53	34.416	C40 H80 O7 N1 P1 K1	723049	307298	360183	158525	1.41108e+06	122099	4.246e+06	2.72955e+07	153540	1.42145e+06	3.80353e+06	2.47523e+06	1.17124e+06	3.55046e+06	684194	120096	767789	1.0201e+06	1.00334e+06	879760	6.51577e+07	5.79872e+06	625739	873352	3.32909e+06	2.85331e+06	94540.1	842406	432538	1.00374e+06	2.46766e+06	2.56359e+06	647987	598142	863601	5.59385e+06	390439	65425.5	480580	93971.1	365863	298856	944323	216815
936		762.565	35.8038	C41 H81 O9 N1 P1	5.2073e+06	2.54312e+06	3.98601e+07	1.06908e+07	5.57359e+06	1.18235e+07	3.59959e+07	1.77481e+07	9.36836e+06	868282	3.96392e+06	863748	1.03913e+06	8.15997e+06	1.38075e+07	8.13837e+06	1.07482e+07	8.00909e+06	3.12937e+06	1.99384e+07	1.13979e+07	1.52439e+07	6.33081e+06	529336	1.39773e+06	817473	8.69526e+06	5.10862e+06	1.23047e+07	7.84638e+06	1.40042e+07	586571	304247	347731	269288	1.0619e+07	1.07481e+07	1.71753e+06	1.10245e+07	5.43511e+06	4.13445e+07	3.51942e+06	777402	630508
937		718.575	35.7755	C40 H81 O7 N1 P1	8.27609e+07	5.39615e+07	5.84247e+08	2.23509e+08	1.01843e+08	3.29484e+08	5.92173e+08	5.40359e+08	1.48495e+08	3.49448e+07	1.13129e+08	6.54354e+07	1.47314e+08	1.94334e+08	1.9086e+08	1.18384e+08	2.65322e+08	1.7677e+08	7.82529e+07	2.50768e+08	2.63998e+08	3.90895e+08	1.08228e+08	1.54219e+07	1.68009e+08	9.27412e+07	2.25391e+08	7.88583e+07	2.30327e+08	1.71851e+08	5.3565e+08	1.447e+08	6.70972e+07	2.19821e+08	1.3166e+08	1.8366e+08	1.89651e+08	3.57987e+07	1.74246e+08	1.48696e+08	1.10429e+09	1.91212e+08	7.36206e+07	1.76677e+07
938		740.556	35.7983	C40 H80 O7 N1 P1 Na1	3.03398e+06	1.18211e+06	2.89564e+07	1.16662e+07	5.78696e+06	1.1494e+07	1.83278e+07	2.10555e+07	3.78018e+06	3.61872e+06	6.06612e+06	2.72333e+06	2.00486e+06	4.57549e+06	9.46728e+06	3.66072e+06	7.98958e+06	6.50223e+06	1.75352e+06	9.16138e+06	1.10495e+07	1.43e+07	2.56769e+06	968995	4.12027e+06	2.30041e+06	1.25208e+07	5.61574e+06	1.59816e+07	1.1082e+07	2.89707e+07	2.56372e+06	3.90069e+06	5.24435e+06	3.21912e+06	1.21477e+07	1.38095e+07	2.12781e+06	1.24657e+07	6.52219e+06	3.23607e+07	5.30212e+06	1.66852e+06	870694
939	1	756.53	35.8328	C40 H80 O7 N1 P1 K1	1.16902e+07	6.6005e+06	1.18901e+08	5.74539e+07	1.51342e+07	5.63749e+07	1.69081e+08	5.32493e+07	2.70744e+07	64567.5	105856	128928	80944.2	3.89091e+07	4.10732e+07	2.62755e+07	3.39123e+07	3.11122e+07	1.31819e+07	5.02952e+07	6.68803e+07	5.62815e+07	1.18206e+07	16530.4	27501.9	60680.3	1.9355e+07	1.60578e+07	4.03338e+07	2.63743e+07	9.65045e+07	34745.4	36492.1	54295.7	47460	2.756e+07	2.26928e+07	2.71874e+06	2.39944e+07	1.85601e+07	8.81261e+07	43961.7	466976	22770.2
940		774.529	30.9431	C41 H77 O10 N1 P1	666735	325529	551473	3.22294e+06	1.73382e+06	6.38484e+06	6.84458e+06	2.05302e+07	3.40336e+06	1.88675e+06	3.75464e+06	1.45544e+06	78283.4	1.61004e+06	1.89053e+06	873512	4.02571e+06	4.12919e+06	865139	3.60092e+06	8.10171e+06	1.22233e+07	1.11112e+06	254532	4.50999e+06	2.20696e+06	1.81942e+07	7.56439e+06	3.04852e+06	4.5899e+06	9.48457e+06	6.71247e+06	2.89993e+06	4.39159e+06	1.54325e+06	3.11696e+06	2.99533e+06	179026	6.35277e+06	4.08171e+06	2.36246e+06	2.32386e+06	2.59772e+06	378252
941		752.52	30.9873	C40 H76 O8 N1 P1 Na1	276962	77253.9	722239	6.19589e+06	689294	7.93748e+06	3.22089e+06	7.83345e+06	1.14818e+06	63448.1	202283	160785	1.85937e+06	287771	713448	311085	1.14951e+06	2.53238e+06	488210	1.75709e+06	903487	5.75189e+06	618722	33375.5	51285.2	807849	1.13066e+07	4.19697e+06	1.86611e+06	1.88514e+06	5.0202e+06	22746.2	92999.8	1.83238e+06	23055.5	1.69646e+06	2.46508e+06	527917	3.36412e+06	2.25075e+06	6.05367e+06	26450.2	32607.3	8504.24
942		730.538	30.9749	C40 H77 O8 N1 P1	4.12447e+07	1.54743e+07	3.68459e+07	1.96434e+08	2.1909e+07	2.44916e+08	1.40316e+08	2.37222e+08	5.18813e+07	1.78241e+07	364491	580399	1.2825e+07	4.21178e+07	5.50234e+07	3.63099e+07	1.43823e+08	1.67497e+08	3.71156e+07	9.41668e+07	1.71602e+08	1.26931e+08	4.57734e+07	2.03434e+06	2.9635e+07	1.6733e+07	2.58794e+08	9.52953e+07	4.29455e+07	6.1904e+07	1.3101e+08	1.64706e+07	468871	1.35654e+07	1.43229e+07	4.02484e+07	5.49905e+07	1.51742e+07	8.18601e+07	5.61236e+07	1.32671e+08	1.29852e+07	919697	299144
943	1	768.494	30.9912	C40 H76 O8 N1 P1 K1	1.58052e+06	293762	789081	7.68834e+06	1.49791e+06	1.30894e+07	1.08504e+07	1.85195e+07	2.34636e+06	35389.9	21988.1	17210.8	443562	1.22111e+06	681588	937679	4.59378e+06	4.97354e+06	1.17654e+06	4.04839e+06	6.00197e+06	1.52384e+07	715782	4027.97	28803.5	111573	2.84876e+06	1.62892e+06	3.08286e+06	3.86152e+06	7.92097e+06	26731.4	7653.21	192724	76148.4	1.925e+06	3.5209e+06	916695	5.158e+06	3.34761e+06	1.51342e+07	16421	11427.8	6380.96
944	1	730.538	32.1311	C40 H77 O8 N1 P1	9.28073e+06	2.24982e+06	3.8444e+06	1.01529e+08	3.7329e+06	7.45293e+07	1.33381e+07	1.98546e+07	4.75462e+06	1.54099e+07	1.56403e+07	1.7299e+07	2.38055e+07	8.65348e+06	6.1356e+06	1.0023e+07	7.6177e+07	1.13974e+08	1.85579e+06	9.43633e+06	3.39192e+07	4.70962e+07	4.57932e+06	4.04455e+06	2.98244e+07	1.30818e+07	6.48927e+07	2.46596e+07	9.18834e+06	2.33723e+07	3.31644e+07	3.25272e+07	2.21521e+07	4.46309e+07	5.10323e+06	1.7135e+07	2.23643e+07	3.41448e+06	2.27881e+07	1.65634e+07	8.29639e+07	3.32804e+07	1.08522e+07	3.39619e+06
945	1	768.494	32.181	C40 H76 O8 N1 P1 K1	1.74335e+06	394233	178089	1.5275e+07	177393	3.71968e+06	1.05482e+06	295712	1.24383e+06	0	0	0	45071.6	650042	935039	832655	1.0989e+07	1.34672e+07	752559	759344	4.33801e+06	828899	1.05525e+06	11169.4	83238.8	5919.74	6.40059e+06	2.26054e+06	495543	1.96166e+06	1.85257e+06	0	83530.8	129949	0	919337	1.04147e+06	173858	1.76028e+06	1.53718e+06	3.32585e+06	27524.5	55267.2	0
946	1	730.538	35.1869	C40 H77 O8 N1 P1	1.29927e+06	285000	673852	5.23025e+06	1.15719e+06	1.13744e+07	4.08959e+06	1.26154e+07	4.29184e+06	187659	160372	256750	145519	4.0455e+06	2.30169e+06	2.88787e+06	5.50951e+06	1.00344e+06	4.06857e+06	2.12077e+06	6.39169e+06	9.77389e+06	1.13138e+06	38080.7	3.52466e+06	128325	296805	2.26423e+06	2.39912e+06	1.51477e+06	5.50347e+06	295554	89408.4	94060.6	2.74658e+06	936560	1.94623e+06	391867	2.01905e+06	691695	1.20147e+07	437295	144505	51435.2
947		760.55	34.1061	C41 H79 O9 N1 P1	186483	14318.6	2.37573e+06	117617	155851	2.44295e+06	3.93123e+06	7.10004e+06	74471.1	17799	99687.1	1.63457e+06	526817	789072	507700	87582.1	410707	30507.7	178032	1.11892e+06	156248	303809	7631.82	909.418	173383	328887	319033	997998	1.30568e+06	811435	1.20941e+06	2.13188e+06	11401.3	3.96527e+06	767727	4.15893e+06	392756	329226	1.34338e+06	2.2377e+06	5.16331e+06	2.85058e+06	270047	55545
948		716.559	34.1087	C40 H79 O7 N1 P1	968224	5.78929e+06	5.94508e+07	3.75924e+06	1.33251e+07	5.77763e+07	1.20635e+08	1.45835e+08	1.32164e+07	969347	7.04114e+06	3.91384e+07	1.37667e+07	2.17568e+07	3.12537e+07	7.29755e+06	2.71694e+06	3.05341e+07	2.69329e+06	1.44309e+07	5.65679e+07	7.23337e+07	1.10664e+07	1.01957e+06	6.65808e+06	7.06447e+06	3.90996e+07	7.73138e+06	2.821e+07	1.69749e+07	1.01685e+08	4.87712e+07	4.9889e+06	1.14956e+08	1.8108e+07	8.29918e+07	2.51331e+07	4.36384e+06	1.08893e+07	5.27118e+07	2.02594e+08	1.05553e+08	4.80335e+06	1.63158e+06
[truncated: 1,505 more rows]

## Sheet: Sheet2
Lipid peaks with Pearson correlation coefficient ≥ 0.5 ∩ P-value < 0.05 are indicated in red.
[truncated: 36 more rows]
